# Supplementary material for: Brevilin A, a Novel Natural Product, Inhibits Janus Kinase Activity and Blocks STAT3 Signaling in Cancer Cells
Source: PLoS One. 2013 May 21;8(5):e63697. doi: 10.1371/journal.pone.0063697 (PMC3660600; doi:10.1371/journal.pone.0063697)
Supplement: Table S1 — Library information of 1440 compounds from BioBioPha Co., Ltd. (XLS) [file pone.0063697.s003.xls]

## Sheet: Sheet1
Table S1:Information of 1440 compounds library from BioBioPha Co., Ltd.
library #	Cat. #	CAS#	NAME	Location	M.W.	Conc.	Solvent	Activity
NCRC23393	BBP00001	509-15-9	Gelsemine	1-A2	322.401	10mM	DMSO
NCRC23394	BBP00002	1358-76-5	Koumine	1-A3	306.401	10mM	DMSO
NCRC23395	BBP00003	82354-38-9	Humantenmine	1-A4	326.39	10mM	DMSO
NCRC23396	BBP00004	483-04-5	Ajmalicine	1-A5	352.427	10mM	DMSO
NCRC23397	BBP00005	84847-50-7	Vasicinolone	1-A6	218.209	10mM	DMSO
NCRC23398	BBP00006	1016983-51-9	Sulfocostunolide A	1-A7	312.381	10mM	DMSO
NCRC23399	BBP00007	1059671-65-6	Sulfocostunolide B	1-A8	312.381	10mM	DMSO
NCRC23400	BBP00008	1748-81-8	Carabrone	1-A9	248.318	10mM	DMSO
NCRC23401	BBP00009	68832-39-3	4-Epi-isoinuviscolide	1-A10	248.318	10mM	DMSO
NCRC23402	BBP00010	325686-49-5	Ascleposide E	1-A11	388.453	10mM	DMSO
NCRC23403	BBP00011	82375-29-9	Humantenine	1-B2	354.443	10mM	DMSO
NCRC23404	BBP00012	113973-31-2	(Z)-Akuammidine	1-B3	352.427	10mM	DMSO
NCRC23405	BBP00013	72715-02-7	Ilicol	1-B4	238.366	10mM	DMSO
NCRC23406	BBP00014	4290-13-5	Santamarine	1-B5	248.318	10mM	DMSO
NCRC23407	BBP00015	1139-30-6	Caryophyllene oxide	1-B6	220.35	10mM	DMSO
NCRC23408	BBP00016	553-21-9	Costunolide	1-B7	232.318	10mM	DMSO
NCRC23409	BBP00017	477-43-0	Dehydrocostus lactone	1-B8	230.302	10mM	DMSO
NCRC23410	BBP00018	6159-55-3	Vasicine	1-B9	188.226	10mM	DMSO
NCRC23411	BBP00019	87441-73-4	11(13)-Dehydroivaxillin	1-B10	264.317	10mM	DMSO
NCRC23412	BBP00020	57458-57-8	Stigmast-4-ene-3,6-dione	1-B11	426.674	10mM	DMSO
NCRC23413	BBP00021	22149-69-5	Stigmastane-3,6-dione	1-C2	428.69	10mM	DMSO
NCRC23414	BBP00022	295803-03-1	Gynuramide II	1-C3	682.112	10mM	DMSO
NCRC23415	BBP00023	2182-14-1	Vindoline	1-C4	456.531	10mM	DMSO
NCRC23416	BBP00024	115404-57-4	Niloticin	1-C5	456.7	10mM	DMSO
NCRC23417	BBP00025	355143-38-3	6'-O-p-Hydroxybenzoylcatalposide	1-C6	602.54	10mM	DMSO
NCRC23418	BBP00026	1016987-87-3	6-O-p-Hydroxybenzoylaucubin	1-C7	466.435	10mM	DMSO
NCRC23419	BBP00027	1615-94-7	Simiarenol	1-C8	426.717	10mM	DMSO
NCRC23420	BBP00028	3122-88-1	Eucalyptin	1-C9	326.343	10mM	DMSO
NCRC23421	BBP00165	177602-14-1	Glycerol 1-(26-hydroxyhexacosanoate)	1-C10	486.768	10mM	DMSO
NCRC23422	BBP00030	142698-60-0	Macrocarpal B	1-C11	472.614	10mM	DMSO
NCRC23423	BBP00031	142628-53-3	Macrocarpal C	1-D2	454.598	10mM	DMSO
NCRC23424	BBP00032	172617-99-1	Eucalyptone	1-D3	486.597	10mM	DMSO
NCRC23425	BBP00033	145382-68-9	Sideroxylonal A	1-D4	500.495	10mM	DMSO
NCRC23426	BBP00034	96087-10-4	Massoniresinol	1-D5	392.4	10mM	DMSO
NCRC23427	BBP00035	118-34-3	Syringin	1-D6	372.367	10mM	DMSO
NCRC23428	BBP00036	92-61-5	Scopoletin	1-D7	192.168	10mM	DMSO
NCRC23429	BBP00038	77-52-1	Ursolic acid	1-D8	456.7	10mM	DMSO
NCRC23430	BBP00039	35959-08-1	3-Acetoxy-11-ursen-28,13-olide	1-D9	496.721	10mM	DMSO
NCRC23431	BBP00040	35959-05-8	3-Hydroxy-11-ursen-28,13-olide	1-D10	454.684	10mM	DMSO
NCRC23432	BBP00041	13849-91-7	Pomolic acid	1-D11	472.7	10mM	DMSO
NCRC23433	BBP00042	473-98-3	Betulin	1-E2	442.717	10mM	DMSO
NCRC23434	BBP00043	472-15-1	Betulinic acid	1-E3	456.7	10mM	DMSO
NCRC23435	BBP00044	149751-81-5	Tereticornate A	1-E4	630.853	10mM	DMSO
NCRC23436	BBP00045	7372-30-7	Acetylursolic acid	1-E5	498.737	10mM	DMSO
NCRC23437	BBP00046	55722-32-2	Stigmasta-4,22-dien-3-one	1-E6	410.675	10mM	DMSO
NCRC23438	BBP00047	83-48-7	Stigmasterol	1-E7	412.691	10mM	DMSO
NCRC23439	BBP00048	123690-76-6	Bongardol	1-E8	544.892	10mM	DMSO
NCRC23440	BBP00049	65-85-0	Benzoic acid	1-E9	122.121	10mM	DMSO
NCRC23441	BBP00050	552-41-0	Paeonol	1-E10	166.174	10mM	DMSO
NCRC23442	BBP00051	99173-00-9	No	1-E11	182.216	10mM	DMSO
NCRC23443	BBP00052	25279-15-6	20S,24R-Epoxy-dammar-12,25-diol-3-one	1-F2	474.716	10mM	DMSO
NCRC23444	BBP00053	22549-21-9	Ocotillone	1-F3	458.716	10mM	DMSO
NCRC23445	BBP00054	6474-90-4	Tetrahydroalstonine	1-F4	352.427	10mM	DMSO
NCRC23446	BBP00055	474-58-8	Daucosterol	1-F5	576.847	10mM	DMSO
NCRC23447	BBP00056	121-34-6	Vanillic acid	1-F6	168.147	10mM	DMSO
NCRC23448	BBP00057	21978-49-4	Bombiprenone	1-F7	603.015	10mM	DMSO
NCRC23449	BBP00058	771-50-6	1H-Indole-3-carboxylic acid	1-F8	161.157	10mM	DMSO
NCRC23450	BBP00059	145-13-1	Pregnenolone	1-F9	316.478	10mM	DMSO
NCRC23451	BBP00060	111-02-4	Squalene	1-F10	410.718	10mM	DMSO
NCRC23452	BBP00061	479-43-6	Canthin-6-one	1-F11	220.226	10mM	DMSO
NCRC23453	BBP00062	28594-00-5	22-Dehydroclerosteryl acetate	1-G2	452.712	10mM	DMSO
NCRC23454	BBP00063	26187-80-4	Foliamenthoic acid	1-G3	184.232	10mM	DMSO
NCRC23455	BBP00064	38990-03-3	Gelsevirine	1-G4	352.427	10mM	DMSO
NCRC23456	BBP00065	6882-99-1	Sempervirine	1-G5	272.344	10mM	DMSO
NCRC23457	BBP00066	36450-02-9	6-Hydroxystigmast-4-en-3-one	1-G6	428.69	10mM	DMSO
NCRC23458	BBP00067	5081-51-6	Vasicinol	1-G7	204.225	10mM	DMSO
NCRC23459	BBP00068	51419-51-3	Odonicin	1-G8	430.491	10mM	DMSO
NCRC23460	BBP00069	66178-02-7	Malic acid 4-Me ester	1-G9	148.114	10mM	DMSO
NCRC23461	BBP00070	1058-61-3	Sitostenone	1-G10	412.691	10mM	DMSO
NCRC23462	BBP00071	110414-77-2	Gelsemiol	1-G11	200.232	10mM	DMSO
NCRC23463	BBP00072	22255-40-9	Loganic acid	1-H2	376.356	10mM	DMSO
NCRC23464	BBP00074	122872-03-1	2-Desoxy-4-epi-pulchellin	1-H3	250.333	10mM	DMSO
NCRC23465	BBP00075	No	4-Acetoxy-11(13)-pseudoguaien-12,8-olide	1-H4	292.37	10mM	DMSO
NCRC23466	BBP00076	1187925-31-0	Carabrolactone B	1-H5	266.333	10mM	DMSO
NCRC23467	BBP00077	124111-47-3	2-Hydroxytetracosanoic acid ethyl ester	1-H6	412.689	10mM	DMSO
NCRC23468	BBP00078	5231-60-7	Vindorosine	1-H7	426.505	10mM	DMSO
NCRC23469	BBP00079	126724-95-6	Tilifodiolide	1-H8	336.338	10mM	DMSO
NCRC23470	BBP00080	21671-00-1	Shoreic acid	1-H9	474.716	10mM	DMSO
NCRC23471	BBP00081	20283-92-5	Rosmarinic acid	1-H10	360.315	10mM	DMSO
NCRC23472	BBP00082	62218-55-7	4-Hydroxy-2,6,6-trimethyl-1-cyclohexenecarboxylic acid	1-H11	184.232	10mM	DMSO
NCRC23473	BBP00083	1187925-30-9	Carabrolactone A	2-A2	282.332	10mM	DMSO
NCRC23474	BBP00084	115321-32-9	Isosalvipuberulin	2-A3	334.322	10mM	DMSO
NCRC23475	BBP00085	2061-64-5	Ergosterol peroxide	2-A4	428.647	10mM	DMSO
NCRC23476	BBP00086	41590-29-8	4,R-ajmalicine N-oxide	2-A5	368.426	10mM	DMSO
NCRC23477	BBP00087	263844-80-0	3-Acetoxy-27-hydroxy-20(29)-lupen-28-oic acid methyl ester	2-A6	528.763	10mM	DMSO
NCRC23478	BBP00088	486-64-6	Vasicinone	2-A7	202.209	10mM	DMSO
NCRC23479	BBP00089	80787-59-3	1-Hydroxycanthin-6-one	2-A8	236.226	10mM	DMSO
NCRC23480	BBP00090	84745-95-9	Eriocalyxin B	2-A9	344.402	10mM	DMSO
NCRC23481	BBP00091	28593-92-2	Docosyl caffeate	2-A10	488.742	10mM	DMSO
NCRC23482	BBP00092	1159579-44-8	Alstonic acid A	2-A11	456.7	10mM	DMSO
NCRC23483	BBP00093	115334-05-9	Dihydroniloticin	2-B2	458.716	10mM	DMSO
NCRC23484	BBP00094	60796-64-7	Norbraylin	2-B3	244.243	10mM	DMSO
NCRC23485	BBP00095	26585-14-8	Crenatine	2-B4	226.274	10mM	DMSO
NCRC23486	BBP00096	442-51-3	Harmine	2-B5	212.247	10mM	DMSO
NCRC23487	BBP00097	18786-24-8	Serpentine hydrochloride	2-B6	384.856	10mM	DMSO
NCRC23488	BBP00098	480-10-4	Astragalin	2-B7	448.377	10mM	DMSO
NCRC23489	BBP00099	No	7-Geranyloxy-5-methoxycoumarin	2-B8	328.402	10mM	DMSO
NCRC23490	BBP00100	89915-39-9	Beta-Carboline-1-propanoic acid	2-B9	240.257	10mM	DMSO
NCRC23491	BBP00101	96850-29-2	Maoecrystal B	2-B10	388.454	10mM	DMSO
NCRC23492	BBP00102	304642-94-2	Xerophilusin G	2-B11	422.469	10mM	DMSO
NCRC23493	BBP00103	2239-24-9	Serratenediol	2-C2	442.717	10mM	DMSO
NCRC23494	BBP00104	3984-73-4	Methyllinderone	2-C3	300.306	10mM	DMSO
NCRC23495	BBP00105	No	8-Geranyloxy-5,7-dimethoxycoumarin	2-C4	358.428	10mM	DMSO
NCRC23496	BBP00106	210108-87-5	2,5,14-Triacetoxy-3-benzoyloxy-8,15-dihydroxy-7-isobutyroyloxy-9-nicotinoyloxyjatropha-6(17),11E-diene	2-C5	807.879	10mM	DMSO
NCRC23497	BBP00107	981-15-7	Ailanthone	2-C6	376.4	10mM	DMSO
NCRC23498	BBP00108	60796-65-8	5,7,8-Trimethoxycoumarin	2-C7	236.221	10mM	DMSO
NCRC23499	BBP00109	1782-79-2	Linderone	2-C8	286.279	10mM	DMSO
NCRC23500	BBP00110	82467-50-3	R(+)-Gomisin M1	2-C9	386.438	10mM	DMSO
NCRC23501	BBP00111	210108-89-7	2,5,7,14-Tetraacetoxy-3-benzoyloxy-8,15-dihydroxy-9-nicotinoyloxyjatropha-6(17),11E-diene	2-C10	779.826	10mM	DMSO
NCRC23502	BBP00112	42438-78-8	Pashanone	2-C11	300.306	10mM	DMSO
NCRC23503	BBP00113	480-37-5	Pinostrobin	2-D2	270.28	10mM	DMSO
NCRC23504	BBP00114	96917-26-9	Artanin	2-D3	290.311	10mM	DMSO
NCRC23505	BBP00115	137182-37-7	Toddalosin	2-D4	562.607	10mM	DMSO
NCRC23506	BBP00116	4547-24-4	Corosolic acid	2-D5	472.7	10mM	DMSO
NCRC23507	BBP00117	27741-01-1	Geniposidic acid	2-D6	374.34	10mM	DMSO
NCRC23508	BBP00118	19956-54-8	Methyllucidone	2-D7	270.28	10mM	DMSO
NCRC23509	BBP00119	1158845-78-3	N1-methoxymethyl picrinine	2-D8	382.453	10mM	DMSO
NCRC23510	BBP00120	480-39-7	Pinocembrin	2-D9	256.253	10mM	DMSO
NCRC23511	BBP00121	3162-45-6	5,7-Dihydroxy-6,8-dimethoxyflavone	2-D10	314.289	10mM	DMSO
NCRC23512	BBP00122	480-20-6	Aromadendrin	2-D11	288.252	10mM	DMSO
NCRC23513	BBP00123	102519-34-6	2,3,23-Trihydroxy-12-oleanen-28-oic acid	2-E2	488.699	10mM	DMSO
NCRC23514	BBP00124	66322-34-7	Dihydroguaiaretic acid	2-E3	330.418	10mM	DMSO
NCRC23515	BBP00126	1169805-98-4	Sculponeatin N	2-E4	404.583	10mM	DMSO
NCRC23516	BBP00127	20045-06-1	Picralinal	2-E5	366.41	10mM	DMSO
NCRC23517	BBP00128	530-53-0	Deoxyvasicinone	2-E6	186.21	10mM	DMSO
NCRC23518	BBP00129	85287-60-1	Sculponeatin A	2-E7	360.401	10mM	DMSO
NCRC23519	BBP00130	19956-53-7	Lucidone	2-E8	256.253	10mM	DMSO
NCRC23520	BBP00131	56324-22-2	19,20-(E)-Isovallesamine	2-E9	340.416	10mM	DMSO
NCRC23521	BBP00132	545-24-4	5-Glutinen-3-ol	2-E10	426.717	10mM	DMSO
NCRC23522	BBP00133	1195233-59-0	Ethyllucidone	2-E11	284.307	10mM	DMSO
NCRC23523	BBP00134	670257-89-3	Pepluanin A	2-F2	821.863	10mM	DMSO
NCRC23524	BBP00135	191545-24-1	Epieriocalyxin A	2-F3	344.402	10mM	DMSO
NCRC23525	BBP00136	140-10-3	Cinnamic acid	2-F4	148.159	10mM	DMSO
NCRC23526	BBP00137	18956-15-5	Pinostrobin chalcone	2-F5	270.28	10mM	DMSO
NCRC23527	BBP00138	41059-80-7	Lipiferolide	2-F6	306.354	10mM	DMSO
NCRC23528	BBP00139	128397-09-1	Hyptadienic acid	2-F7	470.684	10mM	DMSO
NCRC23529	BBP00140	210108-86-4	2,5,7,8,9,14-Hexaacetoxy-3-benzoyloxy-15-hydroxy-jatropha-6(17),11E-diene	2-F8	758.805	10mM	DMSO
NCRC23530	BBP00141	919120-78-8	19-[(beta-D-glucopyranosyl)oxy]- 19-oxo-ent-labda-8(17),13-dien-16,15-olide	2-F9	494.575	10mM	DMSO
NCRC23531	BBP00142	475-75-2	Liriodenine	2-F10	275.258	10mM	DMSO
NCRC23532	BBP00143	99882-10-7	Kaempferol 3-O-alfa-L-arabinoside	2-F11	418.351	10mM	DMSO
NCRC23533	BBP00144	210108-88-6	2,5,9,14-Tetraacetoxy-3-benzoyloxy-8,15-dihydroxy-7-isobutyroyloxyjatropha-6(17),11E-diene (4.4708 g)	2-G2	744.822	10mM	DMSO
NCRC23534	BBP00145	117-10-2	Dantron	2-G3	240.211	10mM	DMSO
NCRC23535	BBP00146	61597-83-9	13-Hydroxy-8,11,13-podocarpatrien-18-oic acid	2-G4	274.355	10mM	DMSO
NCRC23536	BBP00147	304-21-2	Harmaline	2-G5	214.263	10mM	DMSO
NCRC23537	BBP00148	4684-32-6	Picrinine	2-G6	338.4	10mM	DMSO
NCRC23538	BBP00149	28254-53-7	Reynosin	2-G7	248.318	10mM	DMSO
NCRC23539	BBP00150	477529-70-7	Sculponeatin K	2-G8	346.417	10mM	DMSO
NCRC23540	BBP00151	36417-86-4	N-p-trans-Coumaroyltyramine	2-G9	283.322	10mM	DMSO
NCRC23541	BBP00152	1177-14-6	DL-Syringaresinol	2-G10	418.437	10mM	DMSO
NCRC23542	BBP00153	263844-79-7	3,27-Dihydroxy-20(29)-lupen-28-oic acid methyl ester	2-G11	486.726	10mM	DMSO
NCRC23543	BBP00154	1159579-45-9	Alstonic acid B	2-H2	454.684	10mM	DMSO
NCRC23544	BBP00156	19013-03-7	Eupatoriochromene	2-H3	218.248	10mM	DMSO
NCRC23545	BBP00157	No	3,4-O-Isopropylidene-2-methylbutane-1,2,3,4-tetrol	2-H4	176.21	10mM	DMSO
NCRC23546	BBP00158	210108-91-1	5,8,9,10,14-Pentaacetoxy-3-benzoyloxy-15-hydroxypepluane	2-H5	700.769	10mM	DMSO
NCRC23547	BBP00159	123-08-0	4-Hydroxybenzaldehyde	2-H6	122.121	10mM	DMSO
NCRC23548	BBP00160	866111-14-0	Clausine Z	2-H7	227.215	10mM	DMSO
NCRC23549	BBP00161	No	2-methylbutane-1,2,3,4-tetrol	2-H8	136.146	10mM	DMSO
NCRC23550	BBP00162	6601-62-3	Cirsimaritin	2-H9	314.289	10mM	DMSO
NCRC23551	BBP00163	6483-15-4	Sophocarpine	2-H10	246.348	10mM	DMSO
NCRC23552	BBP00164	67667-62-3	De-O-methylacetovanillochromene	2-H11	218.248	10mM	DMSO
NCRC23553	BBP00166	59979-57-6	Tagitinin F	3-A2	348.39	10mM	DMSO
NCRC23554	BBP00167	20628-09-5	Encecalin	3-A3	232.275	10mM	DMSO
NCRC23555	BBP00168	94285-22-0	Acetyldihydromicromelin A	3-A4	332.305	10mM	DMSO
NCRC23556	BBP00169	109794-97-0	Harmalidine	3-A5	254.327	10mM	DMSO
NCRC23557	BBP00170	623-05-2	4-Hydroxybenzyl alcohol	3-A6	124.137	10mM	DMSO
NCRC23558	BBP00171	93710-27-1	Leuconolam	3-A7	326.39	10mM	DMSO
NCRC23559	BBP00172	1169806-02-3	Sculponeatic acid	3-A8	470.684	10mM	DMSO
NCRC23560	BBP00173	30484-88-9	Mearnsitrin	3-A9	478.403	10mM	DMSO
NCRC23561	BBP00174	521-34-6	Sciadopitysin	3-A10	580.538	10mM	DMSO
NCRC23562	BBP00175	54835-70-0	Roseoside	3-A11	386.437	10mM	DMSO
NCRC23563	BBP00176	1570-09-8	5,7-Dihydroxy-3,4',8-trimethoxyflavone	3-B2	344.315	10mM	DMSO
NCRC23564	BBP00177	52932-74-8	Neosophoramine	3-B3	244.332	10mM	DMSO
NCRC23565	BBP00178	77784-22-6	Dehydrocrebanine	3-B4	337.369	10mM	DMSO
NCRC23566	BBP00179	570-72-9	Stigmasta-5,8-dien-3-ol	3-B5	412.691	10mM	DMSO
NCRC23567	BBP00180	26904-64-3	Sophocarpidine	3-B6	262.347	10mM	DMSO
NCRC23568	BBP00181	30244-37-2	1-Hydroxybaccatin I	3-B7	652.683	10mM	DMSO
NCRC23569	BBP00182	10284-63-6	D-Pinitol	3-B8	194.182	10mM	DMSO
NCRC23570	BBP00183	7374-79-0	Acanthoside B	3-B9	580.578	10mM	DMSO
NCRC23571	BBP00184	100201-57-8	2,3-dihydroxy-3-(4-hydroxyphenyl)propanoic acid	3-B10	198.173	10mM	DMSO
NCRC23572	BBP00185	1169806-00-1	Sculponeatin O	3-B11	440.615	10mM	DMSO
NCRC23573	BBP00186	59979-61-2	Tagitinin A	3-C2	368.421	10mM	DMSO
NCRC23574	BBP00187	57627-75-5	3-Hydroxy-4-methoxy-benzenepropanol	3-C3	182.216	10mM	DMSO
NCRC23575	BBP00188	550-90-3	Lupanine	3-C4	248.364	10mM	DMSO
NCRC23576	BBP00189	125288-25-7	2,4,6-Trimethoxyphenol 1-O-beta-D-glucopyranoside	3-C5	346.33	10mM	DMSO
NCRC23577	BBP00190	69251-96-3	(+)-Pinoresinol-4-O-beta-D-glucopyranoside	3-C6	520.526	10mM	DMSO
NCRC23578	BBP00191	6882-68-4	Sophoridine	3-C7	248.364	10mM	DMSO
NCRC23579	BBP00192	531-29-3	Coniferin	3-C8	342.341	10mM	DMSO
NCRC23580	BBP00193	10210-17-0	3-(4-Hydroxyphenyl)-1-propanol	3-C9	152.19	10mM	DMSO
NCRC23581	BBP00194	27548-93-2	Baccatin III	3-C10	586.627	10mM	DMSO
NCRC23582	BBP00195	61152-62-3	4-(3,4-Dihydroxyphenyl)-2-butanone	3-C11	180.2	10mM	DMSO
NCRC23583	BBP00196	3602-54-8	2,4-Dihydroxy-6-methoxyacetophenone	3-D2	182.173	10mM	DMSO
NCRC23584	BBP00197	479-90-3	Artemetin	3-D3	388.368	10mM	DMSO
NCRC23585	BBP00198	39815-40-2	Epitulipinolide diepoxide	3-D4	322.353	10mM	DMSO
NCRC23586	BBP00199	99694-90-3	Scholaricine	3-D5	356.416	10mM	DMSO
NCRC23587	BBP00200	17912-87-7	Myricitrin	3-D6	464.376	10mM	DMSO
NCRC23588	BBP00201	517-63-5	Stephanine	3-D7	309.359	10mM	DMSO
NCRC23589	BBP00202	705973-69-9	14beta-Benzoyloxy-2-deacetylbaccatin VI	3-D8	730.752	10mM	DMSO
NCRC23590	BBP00203	203524-64-5	2,4,6,6-Tetramethyl-3(6H)-pyridinone	3-D9	151.206	10mM	DMSO
NCRC23591	BBP00204	154-23-4	Catechin	3-D10	290.268	10mM	DMSO
NCRC23592	BBP00205	153229-31-3	Taxayunnansin A	3-D11	672.716	10mM	DMSO
NCRC23593	BBP00206	603-56-5	Chrysosplenetin	3-E2	374.341	10mM	DMSO
NCRC23594	BBP00207	13408-56-5	Ponasterone A	3-E3	464.635	10mM	DMSO
NCRC23595	BBP00208	15085-71-9	Micromelin	3-E4	288.252	10mM	DMSO
NCRC23596	BBP00209	25127-29-1	Crebanine	3-E5	339.385	10mM	DMSO
NCRC23597	BBP00210	99-96-7	4-Hydroxybenzoic acid	3-E6	138.121	10mM	DMSO
NCRC23598	BBP00211	34086-50-5	Alpinumisoflavone	3-E7	336.338	10mM	DMSO
NCRC23599	BBP00212	5257-08-9	Glycozolinine	3-E8	197.233	10mM	DMSO
NCRC23600	BBP00213	4090-18-0	Sinoacutine	3-E9	327.374	10mM	DMSO
NCRC23601	BBP00333	6054-10-0	Braylin	3-E10	258.269	10mM	DMSO
NCRC23602	BBP00215	23624-21-7	Putraflavone	3-E11	566.511	10mM	DMSO
NCRC23603	BBP00216	126594-73-8	Vallesamine N-oxide	3-F2	356.416	10mM	DMSO
NCRC23604	BBP00217	501-36-0	Resveratrol	3-F3	228.243	10mM	DMSO
NCRC23605	BBP00218	625096-18-6	Viniferol D	3-F4	680.698	10mM	DMSO
NCRC23606	BBP00219	32981-86-5	10-Deacetylbaccatin III	3-F5	544.59	10mM	DMSO
NCRC23607	BBP00220	62218-08-0	Viniferin	3-F6	454.471	10mM	DMSO
NCRC23608	BBP00221	No	No	3-F7	416.378	10mM	DMSO
NCRC23609	BBP00222	98770-70-8	3-(4-Hydroxy-3-methoxyphenyl)propyl tetracosanoate	3-F8	532.838	10mM	DMSO
NCRC23610	BBP00223	18457-44-8	Taxinine B	3-F9	664.739	10mM	DMSO
NCRC23611	BBP00224	191547-12-3	2-Deacetoxytaxinine B	3-F10	606.703	10mM	DMSO
NCRC23612	BBP00225	62218-13-7	alfa-Viniferin	3-F11	678.682	10mM	DMSO
NCRC23613	BBP00226	85699-62-3	alfa-Conidendrin	3-G2	356.369	10mM	DMSO
NCRC23614	BBP00227	82425-45-4	Gomisin M2	3-G3	386.438	10mM	DMSO
NCRC23615	BBP00228	129724-83-0	3-Hydroxylanost-9(11),24-dien-26-oic acid	3-G4	456.7	10mM	DMSO
NCRC23616	BBP00229	107783-45-9	Coccinic acid	3-G5	454.684	10mM	DMSO
NCRC23617	BBP00230	29700-22-9	Oxyresveratrol	3-G6	244.243	10mM	DMSO
NCRC23618	BBP00231	10173-01-0	Jaceidin	3-G7	360.315	10mM	DMSO
NCRC23619	BBP00232	78432-78-7	19-Hydroxybaccatin III	3-G8	602.626	10mM	DMSO
NCRC23620	BBP00234	50461-86-4	Araneosol	3-G9	374.341	10mM	DMSO
NCRC23621	BBP00235	6750-60-3	Spathulenol	3-G10	220.35	10mM	DMSO
NCRC23622	BBP00236	35796-71-5	Zapoterin	3-G11	470.512	10mM	DMSO
NCRC23623	BBP00237	17635-59-5	Dihydropinosylvin methyl ether	3-H2	228.286	10mM	DMSO
NCRC23624	BBP00238	35302-70-6	(E)-3-Hydroxy-5-methoxystilbene	3-H3	226.27	10mM	DMSO
NCRC23625	BBP00239	1189362-86-4	1,3-Dihydroxy-4-methoxy-10-methylacridin-9(10H)-one	3-H4	271.268	10mM	DMSO
NCRC23626	BBP00240	3443-28-5	Prudomestin	3-H5	330.289	10mM	DMSO
NCRC23627	BBP00241	740810-42-8	Cudratricusxanthone A	3-H6	396.433	10mM	DMSO
NCRC23628	BBP00242	4586-68-9	Ilicic acid	3-H7	252.349	10mM	DMSO
NCRC23629	BBP00243	520-18-3	Kaempferol	3-H8	286.236	10mM	DMSO
NCRC23630	BBP00244	120-47-8	Ethylparaben	3-H9	166.174	10mM	DMSO
NCRC23631	BBP00245	83864-70-4	Angeloylisogomisin O	3-H10	498.565	10mM	DMSO
NCRC23632	BBP00246	220935-39-7	13-O-Deacetyltaxumairol Z	3-H11	604.642	10mM	DMSO
NCRC23633	BBP00247	97931-41-4	Methyl 3-carbazolecarboxylate	4-A2	225.243	10mM	DMSO
NCRC23634	BBP00248	62393-88-8	Kadsuric acid	4-A3	470.684	10mM	DMSO
NCRC23635	BBP00249	5085-72-3	Friedelanol	4-A4	428.733	10mM	DMSO
NCRC23636	BBP00250	508-71-4	Rosenonolactone	4-A5	316.435	10mM	DMSO
NCRC23637	BBP00251	480-40-0	Chrysin	4-A6	254.238	10mM	DMSO
NCRC23638	BBP00252	95135-98-1	Artemetin acetate	4-A7	430.405	10mM	DMSO
NCRC23639	BBP00253	115028-67-6	Pseudolaric acid D	4-A8	318.45	10mM	DMSO
NCRC23640	BBP00254	150-19-6	m-Methoxyphenol	4-A9	124.137	10mM	DMSO
NCRC23641	BBP00255	354553-35-8	Caraphenol A	4-A10	676.666	10mM	DMSO
NCRC23642	BBP00334	56421-13-7	Eichlerianic acid	4-A11	474.716	10mM	DMSO
NCRC23643	BBP00257	62615-63-8	4,6,7-Trimethoxy-5-methylcoumarin	4-B2	250.247	10mM	DMSO
NCRC23644	BBP00258	24808-04-6	(-)-Epiafzelechin	4-B3	274.269	10mM	DMSO
NCRC23645	BBP00259	82508-33-6	Methyl pseudolarate A	4-B4	402.481	10mM	DMSO
NCRC23646	BBP00260	84955-05-5	Cudraxanthone B	4-B5	394.417	10mM	DMSO
NCRC23647	BBP00261	82508-34-7	Methylpseudolarate B	4-B6	446.49	10mM	DMSO
NCRC23648	BBP00262	1016260-22-2	Kadsuracoccinic acid A	4-B7	468.668	10mM	DMSO
NCRC23649	BBP00263	20554-84-1	Parthenolide	4-B8	248.318	10mM	DMSO
NCRC23650	BBP00264	33708-72-4	Pachypodol	4-B9	344.315	10mM	DMSO
NCRC23651	BBP00265	548-82-3	Pinobanksin	4-B10	272.253	10mM	DMSO
NCRC23652	BBP00267	211799-56-3	2',4',5'-Trimethoxy-2'',2''-dimethylpyrano[5'',6'':6,7]isoflavone	4-B11	394.417	10mM	DMSO
NCRC23653	BBP00268	93888-59-6	9-Oxo-2,7-bisaboladien-15-oic acid	4-C2	250.333	10mM	DMSO
NCRC23654	BBP00269	482-39-3	Afzelin	4-C3	432.378	10mM	DMSO
NCRC23655	BBP00270	870456-88-5	3,23-dioxo-9,19-Cyclolanost-24-en-26-oic acid	4-C4	468.668	10mM	DMSO
NCRC23656	BBP00271	250293-31-3	Excavatin M	4-C5	360.358	10mM	DMSO
NCRC23657	BBP00272	42830-48-8	Catechin 7-xyloside	4-C6	422.383	10mM	DMSO
NCRC23658	BBP00273	89-84-9	2',4'-Dihydroxyacetophenone	4-C7	152.147	10mM	DMSO
NCRC23659	BBP00274	128255-08-3	Pachyaximine A	4-C8	359.588	10mM	DMSO
NCRC23660	BBP00275	3484-61-5	12-Hydroxyabietic acid	4-C9	318.45	10mM	DMSO
NCRC23661	BBP00276	101959-37-9	Octacosyl (E)-ferulate	4-C10	586.928	10mM	DMSO
NCRC23662	BBP00277	2196-18-1	beta-Hydroxypropiovanillone	4-C11	196.2	10mM	DMSO
NCRC23663	BBP00278	1859-87-6	Echinulin	4-D2	461.639	10mM	DMSO
NCRC23664	BBP00279	35833-62-6	Cabraleadiol 3-acetate	4-D3	502.769	10mM	DMSO
NCRC23665	BBP00280	57672-77-2	Baccatin IV	4-D4	652.683	10mM	DMSO
NCRC23666	BBP00281	62394-00-7	Alboctalol	4-D5	488.485	10mM	DMSO
NCRC23667	BBP00283	99-93-4	4'-Hydroxyacetophenone	4-D6	136.148	10mM	DMSO
NCRC23668	BBP00284	289054-34-8	Ergosta-5,24(28)-diene-3,7,16-triol	4-D7	430.663	10mM	DMSO
NCRC23669	BBP00285	51551-29-2	Neoechinulin A	4-D8	323.389	10mM	DMSO
NCRC23670	BBP00286	37126-91-3	Murrangatin	4-D9	276.285	10mM	DMSO
NCRC23671	BBP00288	60125-23-7	3-(2-Hydroxyphenyl)-2-propenal	4-D10	148.159	10mM	DMSO
NCRC23672	BBP00289	132342-55-3	Methyl isocostate	4-D11	248.361	10mM	DMSO
NCRC23673	BBP00290	522-12-3	Quercetin 3-O-alpha-L-rhamnoside	4-E2	448.377	10mM	DMSO
NCRC23674	BBP00291	1033288-92-4	Pre-schisanartanin B	4-E3	590.659	10mM	DMSO
NCRC23675	BBP00292	7432-28-2	Schizandrin	4-E4	432.507	10mM	DMSO
NCRC23676	BBP00293	97938-31-3	Leachianone A	4-E5	438.513	10mM	DMSO
NCRC23677	BBP00294	13850-16-3	Tormentic acid	4-E6	488.699	10mM	DMSO
NCRC23678	BBP00295	252333-71-4	9,9'-O-isopropyllidene-isolariciresinol	4-E7	400.465	10mM	DMSO
NCRC23679	BBP00296	3650-43-9	beta-Costic acid	4-E8	234.334	10mM	DMSO
NCRC23680	BBP00297	135820-80-3	Blumenol C glucoside	4-E9	372.453	10mM	DMSO
NCRC23681	BBP00298	114297-20-0	Soyacerebroside I	4-E10	714.025	10mM	DMSO
NCRC23682	BBP00299	5128-43-8	5,7-diacetoxy-3,4',8-trimethoxyflavone	4-E11	428.389	10mM	DMSO
NCRC23683	BBP00300	185845-89-0	Pterodontic acid	4-F2	234.334	10mM	DMSO
NCRC23684	BBP00301	135541-40-1	Cudraxanthone L	4-F3	396.433	10mM	DMSO
NCRC23685	BBP00302	109592-60-1	Pinocembrin 7-acetate	4-F4	298.29	10mM	DMSO
NCRC23686	BBP00303	132185-83-2	5alpha-Hydroxycostic acid	4-F5	250.333	10mM	DMSO
NCRC23687	BBP00304	548-83-4	Galangin	4-F6	270.237	10mM	DMSO
NCRC23688	BBP00305	No	No	4-F7	262.344	10mM	DMSO
NCRC23689	BBP00306	18422-83-8	Dihydromorin	4-F8	304.252	10mM	DMSO
NCRC23690	BBP00307	101312-79-2	Formosanol	4-F9	372.412	10mM	DMSO
NCRC23691	BBP00308	128255-16-3	Axillaridine A	4-F10	462.667	10mM	DMSO
NCRC23692	BBP00309	482-36-0	Hyperin	4-F11	464.376	10mM	DMSO
NCRC23693	BBP00310	69586-96-5	Tupichilignan A	4-G2	402.438	10mM	DMSO
NCRC23694	BBP00311	22798-98-7	Ecdysterone 2,3:20,22-diacetonide	4-G3	560.762	10mM	DMSO
NCRC23695	BBP00312	2035-15-6	(-)-Maackiain	4-G4	284.263	10mM	DMSO
NCRC23696	BBP00313	52117-69-8	3-O-Acetylpinobanksin	4-G5	314.289	10mM	DMSO
NCRC23697	BBP00314	76754-24-0	Lupalbigenin	4-G6	406.471	10mM	DMSO
NCRC23698	BBP00315	No	Cudraxanthone L triacetate	4-G7	522.543	10mM	DMSO
NCRC23699	BBP00318	2545-00-8	(+)-Afzelechin	4-G8	274.269	10mM	DMSO
NCRC23700	BBP00319	94285-06-0	Dihydromicromelin B	4-G9	290.268	10mM	DMSO
NCRC23701	BBP00320	120-08-1	Scoparone	4-G10	206.195	10mM	DMSO
NCRC23702	BBP00321	58865-88-6	9-Oxonerolidol	4-G11	236.35	10mM	DMSO
NCRC23703	BBP00323	6674-40-4	5-hydroxy-7-acetoxyflavone	4-H2	296.274	10mM	DMSO
NCRC23704	BBP00324	226561-02-0	Amaronol B	4-H3	334.278	10mM	DMSO
NCRC23705	BBP00325	27200-12-0	Ampelopsin	4-H4	320.251	10mM	DMSO
NCRC23706	BBP00326	132185-84-3	5beta-Hydroxycostic acid	4-H5	250.333	10mM	DMSO
NCRC23707	BBP00327	117-39-5	Quercetin	4-H6	302.236	10mM	DMSO
NCRC23708	BBP00328	705-15-7	2'-Hydroxy-5'-methoxyacetophenone	4-H7	166.174	10mM	DMSO
NCRC23709	BBP00335	25488-59-9	2,3-Bis(3,4-dimethoxybenzyl)butyrolactone	4-H8	386.438	10mM	DMSO
NCRC23710	BBP00330	73281-83-1	1,4-Dihydro-1,2-dimethyl-4-oxo-3-quinolinecarboxylic acid	4-H9	217.221	10mM	DMSO
NCRC23711	BBP00331	6665-78-7	5,7-Diacetoxyflavone	4-H10	338.311	10mM	DMSO
NCRC23712	BBP00332	22798-96-5	Ecdysterone 20,22-monoacetonide	4-H11	520.698	10mM	DMSO
NCRC23713	BBP00336	22139-77-1	Pinosylvin	5-A2	212.244	10mM	DMSO
NCRC23714	BBP00337	No	No	5-A3	552.524	10mM	DMSO
NCRC23715	BBP00338	632-85-9	Wogonin	5-A4	284.263	10mM	DMSO
NCRC23716	BBP00339	226560-96-9	Amaronol A	5-A5	320.251	10mM	DMSO
NCRC23717	BBP00341	659738-08-6	Micranoic acid A	5-A6	344.488	10mM	DMSO
NCRC23718	BBP00342	14531-52-3	Dihydropinosylvin	5-A7	214.26	10mM	DMSO
NCRC23719	BBP00343	3420-57-3	3-Methoxyfuran	5-A8	98.0999	10mM	DMSO
NCRC23720	BBP00344	60132-35-6	Pterodondiol	5-A9	240.382	10mM	DMSO
NCRC23721	BBP00345	132351-58-7	5-Acetoxy-7-hydroxyflavone	5-A10	296.274	10mM	DMSO
NCRC23722	BBP00346	No	No	5-A11	270.323	10mM	DMSO
NCRC23723	BBP00347	487-36-5	(+)-Pinoresinol	5-B2	358.385	10mM	DMSO
NCRC23724	BBP00348	152243-70-4	Uncargenin C	5-B3	488.699	10mM	DMSO
NCRC23725	BBP00349	23246-80-2	5,7-Diacetoxy-8-methoxyflavone	5-B4	368.337	10mM	DMSO
NCRC23726	BBP00350	95480-80-1	5-Hydroxy-7-acetoxy-8-methoxyflavone	5-B5	326.3	10mM	DMSO
NCRC23727	BBP00351	480-41-1	Naringenin	5-B6	272.253	10mM	DMSO
NCRC23728	BBP00352	74892-45-8	5-Acetoxymatairesinol dimethyl ether	5-B7	444.474	10mM	DMSO
NCRC23729	BBP00353	103553-98-6	3,7-O-Diacetylpinobanksin	5-B8	356.326	10mM	DMSO
NCRC23730	BBP00354	62394-04-1	Cinnzeylanol	5-B9	384.464	10mM	DMSO
NCRC23731	BBP00355	84-26-4	Rutaecarpine	5-B10	287.315	10mM	DMSO
NCRC23732	BBP00356	2215-96-5	2,6-Dimethoxy-1-acetonylquinol	5-B11	226.226	10mM	DMSO
NCRC23733	BBP00357	520-36-5	Apigenin	5-C2	270.237	10mM	DMSO
NCRC23734	BBP00358	180961-65-3	Spiramilactone B	5-C3	330.418	10mM	DMSO
NCRC23735	BBP00359	24164-13-4	Epitulipinolide	5-C4	290.354	10mM	DMSO
NCRC23736	BBP00361	1909-91-7	Isocupressic acid	5-C5	320.466	10mM	DMSO
NCRC23737	BBP00362	619326-74-8	Deoxycalyciphylline B	5-C6	341.487	10mM	DMSO
NCRC23738	BBP00364	150-86-7	Phytol	5-C7	296.531	10mM	DMSO
NCRC23739	BBP00365	18196-13-9	Naringenin-4',7-diacetate	5-C8	356.326	10mM	DMSO
NCRC23740	BBP00366	486-28-2	Fraxinol	5-C9	222.194	10mM	DMSO
NCRC23741	BBP00367	6545-99-9	Phebalosin	5-C10	258.269	10mM	DMSO
NCRC23742	BBP00368	32971-25-8	(+)-Pinoresinol diacetate	5-C11	442.458	10mM	DMSO
NCRC23743	BBP00370	484-12-8	Osthol	5-D2	244.286	10mM	DMSO
NCRC23744	BBP00371	3682-04-0	Naringenin triacetate	5-D3	398.363	10mM	DMSO
NCRC23745	BBP00372	154801-30-6	2-(2'-Hydroxytetracosanoylamino)-octadecane-1,3,4-triol	5-D4	684.128	10mM	DMSO
NCRC23746	BBP00373	82508-36-9	Demethoxydeacetoxypseudolaric acid B	5-D5	376.4	10mM	DMSO
NCRC23747	BBP00374	881388-87-0	Daphniyunnine A	5-D6	369.497	10mM	DMSO
NCRC23748	BBP00375	99026-99-0	Limonexic acid	5-D7	502.51	10mM	DMSO
NCRC23749	BBP00376	20248-08-2	13(18)-Oleanen-3-one	5-D8	424.702	10mM	DMSO
NCRC23750	BBP00377	134476-74-7	Richenoic acid	5-D9	456.7	10mM	DMSO
NCRC23751	BBP00378	96552-41-9	Cudraxanthone D	5-D10	410.46	10mM	DMSO
NCRC23752	BBP00379	40433-82-7	Pinusolidic acid	5-D11	332.434	10mM	DMSO
NCRC23753	BBP00380	520-28-5	Tectochrysin	5-E2	268.264	10mM	DMSO
NCRC23754	BBP00381	559-74-0	Friedelin	5-E3	426.717	10mM	DMSO
NCRC23755	BBP00382	501-98-4	trans-4-Hydroxycinnamic acid	5-E4	164.158	10mM	DMSO
NCRC23756	BBP00383	16198-01-9	Catechin pentaacetate	5-E5	500.451	10mM	DMSO
NCRC23757	BBP00384	53846-49-4	Flavaprin	5-E6	502.51	10mM	DMSO
NCRC23758	BBP00385	488-44-8	Allitol	5-E7	182.172	10mM	DMSO
NCRC23759	BBP00386	750649-07-1	Daphnilongeranin C	5-E8	355.471	10mM	DMSO
NCRC23760	BBP00387	53377-61-0	1,3,5-Trihydroxy-4-prenylxanthone	5-E9	312.317	10mM	DMSO
NCRC23761	BBP00388	480-18-2	Taxifolin	5-E10	304.252	10mM	DMSO
NCRC23762	BBP00389	114531-28-1	Spiramine A	5-E11	399.523	10mM	DMSO
NCRC23763	BBP00390	127-40-2	Lutein	5-F2	568.871	10mM	DMSO
NCRC23764	BBP00391	246868-97-3	Aglinin A	5-F3	490.715	10mM	DMSO
NCRC23765	BBP00392	23971-42-8	Meranzin	5-F4	260.285	10mM	DMSO
NCRC23766	BBP00393	15051-81-7	epi-Eudesmol	5-F5	222.366	10mM	DMSO
NCRC23767	BBP00394	21040-64-2	Spiradine F	5-F6	399.523	10mM	DMSO
NCRC23768	BBP00395	27832-84-4	Serratenediol diacetate	5-F7	526.79	10mM	DMSO
NCRC23769	BBP00396	67253-01-4	Cabraleadiol	5-F8	460.732	10mM	DMSO
NCRC23770	BBP00397	548-89-0	Gyrophoric acid	5-F9	468.41	10mM	DMSO
NCRC23771	BBP00398	80604-16-6	2',5,6',7-Tetrahydroxyflavanone	5-F10	288.252	10mM	DMSO
NCRC23772	BBP00399	64165-98-6	Echinoynethiophene A	5-F11	230.282	10mM	DMSO
NCRC23773	BBP00400	185821-32-3	2,3-Dihydroxypterodontic acid	5-G2	266.333	10mM	DMSO
NCRC23774	BBP00401	70110-60-0	5-Tricosyl-1,3-benzenediol	5-G3	432.722	10mM	DMSO
NCRC23775	BBP00402	138-59-0	Shikimic acid	5-G4	174.151	10mM	DMSO
NCRC23776	BBP00403	38302-15-7	Naringenin trimethyl ether	5-G5	314.333	10mM	DMSO
NCRC23777	BBP00404	17245-25-9	Coumurrayin	5-G6	274.312	10mM	DMSO
NCRC23778	BBP00405	1990-77-8	Syringaresinol diacetate	5-G7	502.51	10mM	DMSO
NCRC23779	BBP00406	56795-51-8	Scopoletin acetate	5-G8	234.205	10mM	DMSO
NCRC23780	BBP00407	34427-61-7	Ikshusterol	5-G9	430.706	10mM	DMSO
NCRC23781	BBP00408	568-72-9	Tanshinone II	5-G10	294.344	10mM	DMSO
NCRC23782	BBP00409	482-91-7	Aricine	5-G11	382.453	10mM	DMSO
NCRC23783	BBP00410	No	2',6',7-Triacetoxy-5-hydroxyflavanone	5-H2	414.362	10mM	DMSO
NCRC23784	BBP00411	109741-38-0	Murraol	5-H3	260.285	10mM	DMSO
NCRC23785	BBP00412	530-55-2	2,6-Dimethoxy-1,4-benzoquinone	5-H4	168.147	10mM	DMSO
NCRC23786	BBP00413	25532-45-0	Mayumbine	5-H5	352.427	10mM	DMSO
NCRC23787	BBP00414	113557-95-2	Magnoloside A	5-H6	624.587	10mM	DMSO
NCRC23788	BBP00415	17245-30-6	3',4',5',3,5,6,7-Heptamethoxyflavone	5-H7	432.421	10mM	DMSO
NCRC23789	BBP00416	508-04-3	13(18)-Oleanen-3-ol	5-H8	426.717	10mM	DMSO
NCRC23790	BBP00417	186374-63-0	enantio-7(11)-Eudesmen-4-ol	5-H9	222.366	10mM	DMSO
NCRC23791	BBP00418	67560-68-3	Lariciresinol dimethyl ether	5-H10	388.454	10mM	DMSO
NCRC23792	BBP00419	17391-09-2	Isocarapanaubine	5-H11	428.478	10mM	DMSO
NCRC23793	BBP00420	221666-27-9	(+)-Conocarpan	6-A2	266.334	10mM	DMSO
NCRC23794	BBP00421	1486-70-0	3-O-Methylquercetin	6-A3	316.262	10mM	DMSO
NCRC23795	BBP00422	260397-58-8	Dihydroisotanshinone II	6-A4	278.302	10mM	DMSO
NCRC23796	BBP00423	97399-93-4	Paniculidine A	6-A5	231.29	10mM	DMSO
NCRC23797	BBP00424	16274-11-6	Kaempferol tetraacetate	6-A6	454.383	10mM	DMSO
NCRC23798	BBP00425	520-26-3	Hesperidin	6-A7	610.561	10mM	DMSO
NCRC23799	BBP00426	35825-57-1	Cryptotanshinone	6-A8	296.36	10mM	DMSO
NCRC23800	BBP00427	160436-10-2	3',5,5',7-Tetrahydroxyflavanone	6-A9	288.252	10mM	DMSO
NCRC23801	BBP00428	143724-69-0	Kaempferol 3,4',7-triacetate	6-A10	412.346	10mM	DMSO
NCRC23802	BBP00429	92519-91-0	Viscidulin III	6-A11	346.288	10mM	DMSO
NCRC23803	BBP00430	110-17-8	Fumaric acid	6-B2	116.072	10mM	DMSO
NCRC23804	BBP00431	35833-69-3	Cabraleahydroxylactone	6-B3	416.636	10mM	DMSO
NCRC23805	BBP00432	80604-17-7	2',5,6',7-Tetraacetoxyflavanone	6-B4	456.399	10mM	DMSO
NCRC23806	BBP00433	69978-82-1	Isocostic acid	6-B5	234.334	10mM	DMSO
NCRC23807	BBP00434	53851-13-1	Caboxine A	6-B6	398.452	10mM	DMSO
NCRC23808	BBP00435	99946-04-0	Isoboonein	6-B7	170.206	10mM	DMSO
NCRC23809	BBP00436	41514-64-1	Koaburaside monomethyl ether	6-B8	346.33	10mM	DMSO
NCRC23810	BBP00437	20835-91-0	Stigmastane-3,5,6-triol	6-B9	448.721	10mM	DMSO
NCRC23811	BBP00438	82508-37-0	Deacetylpseudolaric acid A	6-B10	346.417	10mM	DMSO
NCRC23812	BBP00439	73354-15-1	Lariciresinol-4,4'-dimethyl ether-9-acetate	6-B11	430.491	10mM	DMSO
NCRC23813	BBP00440	2202-01-9	Eichlerialactone	6-C2	430.62	10mM	DMSO
NCRC23814	BBP00441	6426-43-3	Taraxasterol acetate	6-C3	468.754	10mM	DMSO
NCRC23815	BBP00442	119400-87-2	Przewalskin	6-C4	272.382	10mM	DMSO
NCRC23816	BBP00443	86838-54-2	2,2,5,5-Tetramethylcyclohexane-1,4-dione	6-C5	168.233	10mM	DMSO
NCRC23817	BBP00444	96684-81-0	Viscidulin III tetraacetate	6-C6	514.435	10mM	DMSO
NCRC23818	BBP00445	97399-95-6	Paniculidine C	6-C7	203.28	10mM	DMSO
NCRC23819	BBP00446	21634-52-6	3',4',5',3,5,7,8-Heptamethoxyflavone	6-C8	432.421	10mM	DMSO
NCRC23820	BBP00447	No	2alpha-Hydroxy pterodontic acid methyl ester	6-C9	264.36	10mM	DMSO
NCRC23821	BBP00448	102054-39-7	Arctinol B	6-C10	264.363	10mM	DMSO
NCRC23822	BBP00449	530-57-4	Syringic acid	6-C11	198.173	10mM	DMSO
NCRC23823	BBP00450	630057-39-5	Neoprzewaquinone A	6-D2	556.604	10mM	DMSO
NCRC23824	BBP00451	26315-07-1	22-Dehydroclerosterol	6-D3	410.675	10mM	DMSO
NCRC23825	BBP00452	88546-96-7	Minumicrolin	6-D4	276.285	10mM	DMSO
NCRC23826	BBP00453	No	3',5,5',7-Tetraacetoxyflavanone	6-D5	456.399	10mM	DMSO
NCRC23827	BBP00454	1186496-68-3	11-Hydroxycodaphniphylline	6-D6	485.698	10mM	DMSO
NCRC23828	BBP00455	71144-78-0	(E)-3-Acetoxy-5-methoxystilbene	6-D7	268.307	10mM	DMSO
NCRC23829	BBP00457	13241-28-6	Chrysophanol 8-O-glucoside	6-D8	416.378	10mM	DMSO
NCRC23830	BBP00458	No	No	6-D9	414.452	10mM	DMSO
NCRC23831	BBP00459	56121-42-7	Asperglaucide	6-D10	444.522	10mM	DMSO
NCRC23832	BBP00460	491-70-3	Luteolin	6-D11	286.236	10mM	DMSO
NCRC23833	BBP00461	10388-48-4	Cycloart-25-ene-3,24-diol	6-E2	442.717	10mM	DMSO
NCRC23834	BBP00462	13364-94-8	Exoticin	6-E3	462.447	10mM	DMSO
NCRC23835	BBP00463	88478-44-8	Murraxocin	6-E4	304.338	10mM	DMSO
NCRC23836	BBP00464	14004-35-4	Eucalyptin acetate	6-E5	368.38	10mM	DMSO
NCRC23837	BBP00465	No	No	6-E6	468.453	10mM	DMSO
NCRC23838	BBP00466	57576-31-5	(24S)-Cycloartane-3,24,25-triol 24,25-acetonide	6-E7	500.796	10mM	DMSO
NCRC23839	BBP00467	97399-94-5	Paniculidine B	6-E8	233.306	10mM	DMSO
NCRC23840	BBP00468	568-73-0	Tanshinone I	6-E9	276.286	10mM	DMSO
NCRC23841	BBP00469	143815-99-0	22-Dehydroclerosterol glucoside	6-E10	572.816	10mM	DMSO
NCRC23842	BBP00470	2308-85-2	Sitosteryl palmitate	6-E11	653.116	10mM	DMSO
NCRC23843	BBP00471	99-76-3	Methyl 4-hydroxybenzoate	6-F2	152.147	10mM	DMSO
NCRC23844	BBP00472	51650-59-0	Murrangatin diacetate	6-F3	360.358	10mM	DMSO
NCRC23845	BBP00473	56319-04-1	(+)-Conocarpan acetate	6-F4	308.371	10mM	DMSO
NCRC23846	BBP00474	51361-60-5	delta-Amyrin acetate	6-F5	468.754	10mM	DMSO
NCRC23847	BBP00475	80366-15-0	2',3,5,6',7-Pentahydroxyflavanone	6-F6	304.252	10mM	DMSO
NCRC23848	BBP00476	92519-95-4	Viscidulin I	6-F7	302.236	10mM	DMSO
NCRC23849	BBP00477	58546-54-6	Gomisin A	6-F8	416.464	10mM	DMSO
NCRC23850	BBP00478	83916-76-1	Isogomisin O	6-F9	416.464	10mM	DMSO
NCRC23851	BBP00479	114916-00-6	No	6-F10	282.809	10mM	DMSO
NCRC23852	BBP00480	121700-26-3	Moluccanin	6-F11	386.352	10mM	DMSO
NCRC23853	BBP00482	131652-35-2	No	6-G2	294.73	10mM	DMSO
NCRC23854	BBP00483	95360-22-8	Hainanmurpanin	6-G3	318.321	10mM	DMSO
NCRC23855	BBP00484	1486-69-7	3-O-Methylquercetin tetraacetate	6-G4	484.409	10mM	DMSO
NCRC23856	BBP00485	32179-18-3	1,10:4,5-Diepoxy-7(11)-germacren-8-one	6-G5	250.333	10mM	DMSO
NCRC23857	BBP00486	5875-49-0	Meranzin hydrate	6-G6	278.3	10mM	DMSO
NCRC23858	BBP00487	88585-86-8	Isomexoticin	6-G7	308.326	10mM	DMSO
NCRC23859	BBP00488	No	Quercitrin hexaacetate	6-G8	700.597	10mM	DMSO
NCRC23860	BBP00489	121700-27-4	Moluccanin diacetate	6-G9	470.425	10mM	DMSO
NCRC23861	BBP00490	6665-67-4	4',5-Dihydroxyflavone	6-G10	254.238	10mM	DMSO
NCRC23862	BBP00491	61276-17-3	Acteoside	6-G11	624.587	10mM	DMSO
NCRC23863	BBP00493	202846-95-5	8-Hydroxy-3,5,7,3',4',5'-hexamethoxyflavone	6-H2	418.394	10mM	DMSO
NCRC23864	BBP00494	105351-70-0	Tanshinlactone	6-H3	264.275	10mM	DMSO
NCRC23865	BBP00495	92233-55-1	Syringin pentaacetate	6-H4	582.55	10mM	DMSO
NCRC23866	BBP00496	99891-77-7	Isoboonein acetate	6-H5	212.242	10mM	DMSO
NCRC23867	BBP00497	165074-00-0	6-Epidemethylesquirolin D	6-H6	348.433	10mM	DMSO
NCRC23868	BBP00498	78876-52-5	No	6-H7	248.728	10mM	DMSO
NCRC23869	BBP00499	26905-70-4	2-(4-Chloro-3-hydroxybuten-1-yl)-5-(pentadien-1,3-yl)thiophene	6-H8	248.728	10mM	DMSO
NCRC23870	BBP00500	78876-53-6	No	6-H9	234.701	10mM	DMSO
NCRC23871	BBP00501	14397-69-4	Jaceidin triacetate	6-H10	486.425	10mM	DMSO
NCRC23872	BBP00502	5309-35-3	9,13-Epidioxy-8(14)-abieten-18-oic acid	6-H11	334.45	10mM	DMSO
NCRC23873	BBP00503	17397-93-2	Tanshinone IIB	7-A2	310.344	10mM	DMSO
NCRC23874	BBP00504	19626-92-7	Indole-3-acrylic acid methyl ester	7-A3	201.221	10mM	DMSO
NCRC23875	BBP00505	95188-34-4	Sibiricin	7-A4	290.311	10mM	DMSO
NCRC23876	BBP00506	79955-41-2	Quinovic acid 3-O-beta-D-glucoside	7-A5	648.824	10mM	DMSO
NCRC23877	BBP00507	27003-73-2	(+)-Lariciresinol	7-A6	360.401	10mM	DMSO
NCRC23878	BBP00508	54113-95-0	15-Hydroxydehydroabietic acid	7-A7	316.435	10mM	DMSO
NCRC23879	BBP00509	53011-72-6	Murralongin	7-A8	258.269	10mM	DMSO
NCRC23880	BBP00510	483-09-0	Isorauhimbine	7-A9	354.443	10mM	DMSO
NCRC23881	BBP00511	53155-25-2	Euscaphic acid	7-A10	488.699	10mM	DMSO
NCRC23882	BBP00513	87440-75-3	Viteralone	7-A11	242.27	10mM	DMSO
NCRC23883	BBP00514	107870-05-3	Quinovin	7-B2	632.824	10mM	DMSO
NCRC23884	BBP00515	189264-47-9	Cleroindicin F	7-B3	154.163	10mM	DMSO
NCRC23885	BBP00516	102227-61-2	Epoxyparvinolide	7-B4	250.333	10mM	DMSO
NCRC23886	BBP00517	885315-96-8	Kongensin A	7-B5	374.471	10mM	DMSO
NCRC23887	BBP00518	59219-65-7	Darutoside	7-B6	484.623	10mM	DMSO
NCRC23888	BBP00519	52589-11-4	Phellamurin	7-B7	518.51	10mM	DMSO
NCRC23889	BBP00520	111441-88-4	Pinocembrin diacetate	7-B8	340.327	10mM	DMSO
NCRC23890	BBP00521	87205-99-0	15,16-Dihydrotanshinone I	7-B9	278.302	10mM	DMSO
NCRC23891	BBP00522	107389-91-3	Cleroindicin B	7-B10	158.195	10mM	DMSO
NCRC23892	BBP00523	61263-49-8	Vitexilactone	7-B11	378.502	10mM	DMSO
NCRC23893	BBP00524	289056-24-2	3,7,16-Trihydroxystigmast-5-ene	7-C2	446.705	10mM	DMSO
NCRC23894	BBP00525	118916-57-7	Balanophonin	7-C3	356.369	10mM	DMSO
NCRC23895	BBP00526	2880-49-1	Heraclenin	7-C4	286.279	10mM	DMSO
NCRC23896	BBP00527	7437-55-0	8-Geranyloxypsoralen	7-C5	338.397	10mM	DMSO
NCRC23897	BBP00528	53600-24-1	1-Hydroxyrutaecarpine	7-C6	303.315	10mM	DMSO
NCRC23898	BBP00529	32383-76-9	Medicarpin	7-C7	270.28	10mM	DMSO
NCRC23899	BBP00530	520-12-7	Pectolinarigenin	7-C8	314.289	10mM	DMSO
NCRC23900	BBP00531	5940-00-1	Darutigenol	7-C9	322.482	10mM	DMSO
NCRC23901	BBP00532	125072-68-6	No	7-C10	306.354	10mM	DMSO
NCRC23902	BBP00533	No	Kongensin A acetate	7-C11	416.507	10mM	DMSO
NCRC23903	BBP00534	124727-10-2	Quinovic acid 3-O-(6-deoxy-beta-D-glucopyranoside) 28-O-beta-D-glucopyranosyl ester	7-D2	794.965	10mM	DMSO
NCRC23904	BBP00535	1447-88-7	Hispidulin	7-D3	300.263	10mM	DMSO
NCRC23905	BBP00536	531-44-2	Scopolin	7-D4	354.309	10mM	DMSO
NCRC23906	BBP00537	63543-52-2	24,25-Epoxy-dammar-20(21)-en-3-one	7-D5	440.701	10mM	DMSO
NCRC23907	BBP00538	98755-25-0	Isothymusin	7-D6	330.289	10mM	DMSO
NCRC23908	BBP00539	482-44-0	Imperatorin	7-D7	270.28	10mM	DMSO
NCRC23909	BBP00540	581-31-7	Suberosin	7-D8	244.286	10mM	DMSO
NCRC23910	BBP00541	160927-81-1	Villosin C	7-D9	360.401	10mM	DMSO
NCRC23911	BBP00542	143839-02-5	2,24-Dihydroxyursolic acid	7-D10	488.699	10mM	DMSO
NCRC23912	BBP00543	42438-89-1	Pinostilbene	7-D11	242.27	10mM	DMSO
NCRC23913	BBP00544	55050-69-6	Dammar-20(21)-en-3,24,25-triol	7-E2	460.732	10mM	DMSO
NCRC23914	BBP00674	37921-38-3	Cimifugin	7-E3	306.311	10mM	DMSO
NCRC23915	BBP00546	145918-59-8	7,8,9,9-Tetradehydroisolariciresinol	7-E4	356.369	10mM	DMSO
NCRC23916	BBP00547	99353-00-1	Methyl rosmarinate	7-E5	374.341	10mM	DMSO
NCRC23917	BBP00548	464-98-2	Pseudotaraxasterol	7-E6	426.717	10mM	DMSO
NCRC23918	BBP00549	483-66-9	Sphondin	7-E7	216.19	10mM	DMSO
NCRC23919	BBP00550	189264-44-6	Cleroindicin C	7-E8	156.179	10mM	DMSO
NCRC23920	BBP00551	559-70-6	beta-Amyrin	7-E9	426.717	10mM	DMSO
NCRC23921	BBP00553	482-27-9	Isopimpinellin	7-E10	246.215	10mM	DMSO
NCRC23922	BBP00554	56317-15-8	5,6,7,8-Tetramethoxycoumarin	7-E11	266.247	10mM	DMSO
NCRC23923	BBP00555	1059-14-9	Taraxasterol	7-F2	426.717	10mM	DMSO
NCRC23924	BBP00556	624-45-3	Methyl levulinate	7-F3	130.142	10mM	DMSO
NCRC23925	BBP00557	1188282-01-0	16-O-Acetyldarutigenol	7-F4	364.519	10mM	DMSO
NCRC23926	BBP00558	22318-10-1	Evodol	7-F5	484.495	10mM	DMSO
NCRC23927	BBP00559	1188281-98-2	ent-14,16-Epoxy-8-pimarene-3,15-diol	7-F6	320.466	10mM	DMSO
NCRC23928	BBP00560	545-47-1	Lupeol	7-F7	426.717	10mM	DMSO
NCRC23929	BBP00561	225110-25-8	Falcarindiol	7-F8	260.371	10mM	DMSO
NCRC23930	BBP00562	580-72-3	Matairesinol	7-F9	358.385	10mM	DMSO
NCRC23931	BBP00563	17388-39-5	Swertiamarin	7-F10	374.34	10mM	DMSO
NCRC23932	BBP00564	115458-73-6	Glaucin B	7-F11	528.548	10mM	DMSO
NCRC23933	BBP00565	6035-49-0	6,7,8-Trimethoxycoumarin	7-G2	236.221	10mM	DMSO
NCRC23934	BBP00566	142299-73-8	Teuvincenone H	7-G3	356.369	10mM	DMSO
NCRC23935	BBP00567	514-07-8	Taraxerone	7-G4	424.702	10mM	DMSO
NCRC23936	BBP00568	71933-54-5	Sarmentosin	7-G5	275.255	10mM	DMSO
NCRC23937	BBP00570	72755-20-5	Odorine	7-G6	300.395	10mM	DMSO
NCRC23938	BBP00571	298-81-7	Xanthotoxin	7-G7	216.19	10mM	DMSO
NCRC23939	BBP00572	83905-81-1	12-Acetoxyabietic acid	7-G8	360.487	10mM	DMSO
NCRC23940	BBP00573	989-61-7	Limonol	7-G9	472.527	10mM	DMSO
NCRC23941	BBP00574	482-38-2	Kaempferitrin	7-G10	578.519	10mM	DMSO
NCRC23942	BBP00575	52483-19-9	5-(Z-heptadec-8-enyl) resorcinol	7-G11	346.547	10mM	DMSO
NCRC23943	BBP00576	17020-04-1	Bauerenol acetate	7-H2	468.754	10mM	DMSO
NCRC23944	BBP00577	4439-68-3	Norkhellol	7-H3	232.189	10mM	DMSO
NCRC23945	BBP00578	28217-60-9	Phlorin	7-H4	288.251	10mM	DMSO
NCRC23946	BBP00579	72755-22-7	Odorinol	7-H5	316.395	10mM	DMSO
NCRC23947	BBP00580	52992-82-2	Acetylisocupressic acid	7-H6	362.503	10mM	DMSO
NCRC23948	BBP00581	151561-88-5	ent-3-Oxokauran-17-oic acid	7-H7	318.45	10mM	DMSO
NCRC23949	BBP00582	165197-71-7	Cleroindicin E	7-H8	158.195	10mM	DMSO
NCRC23950	BBP00584	189264-45-7	Cleroindicin D	7-H9	172.178	10mM	DMSO
NCRC23951	BBP00585	14050-92-1	Methyl chanofruticosinate	7-H10	410.463	10mM	DMSO
NCRC23952	BBP00586	57096-02-3	4'-Hydroxywogonin	7-H11	300.263	10mM	DMSO
NCRC23953	BBP00587	24022-13-7	Agathadiol diacetate	8-A2	390.556	10mM	DMSO
NCRC23954	BBP00588	150821-16-2	2,3,24-Trihydroxyolean-12-en-28-oic acid	8-A3	488.699	10mM	DMSO
NCRC23955	BBP00589	36519-42-3	Serpentinine	8-A4	684.823	10mM	DMSO
NCRC23956	BBP00590	144765-80-0	Brachynoside heptaacetate	8-A5	946.897	10mM	DMSO
NCRC23957	BBP00591	524-15-2	gamma-Fagarine	8-A6	229.231	10mM	DMSO
NCRC23958	BBP00593	89786-83-4	2,3,24-Trihydroxy-12-ursen-28-oic acid	8-A7	488.699	10mM	DMSO
NCRC23959	BBP00594	82-57-5	Visnagin	8-A8	230.216	10mM	DMSO
NCRC23960	BBP00595	439-89-4	Gentianine	8-A9	175.184	10mM	DMSO
NCRC23961	BBP00596	480-44-4	Acacetin	8-A10	284.263	10mM	DMSO
NCRC23962	BBP00597	32451-85-7	20(29)-Lupene-3,23-diol	8-A11	442.717	10mM	DMSO
NCRC23963	BBP00598	103974-74-9	Esculentic acid	8-B2	488.699	10mM	DMSO
NCRC23964	BBP00599	1188281-99-3	7-Hydroxydarutigenol	8-B3	338.482	10mM	DMSO
NCRC23965	BBP00600	135683-73-7	ent-3-Oxokaurane-16,17-diol	8-B4	320.466	10mM	DMSO
NCRC23966	BBP00601	121521-90-2	Salvianolic acid B	8-B5	718.614	10mM	DMSO
NCRC23967	BBP00602	93675-85-5	Rengyol	8-B6	160.211	10mM	DMSO
NCRC23968	BBP00603	65236-62-6	Dehydrocrenatidine	8-B7	254.284	10mM	DMSO
NCRC23969	BBP00604	76948-72-6	Cleomiscosin A	8-B8	386.352	10mM	DMSO
NCRC23970	BBP00605	31575-93-6	Heraclenol	8-B9	304.295	10mM	DMSO
NCRC23971	BBP00606	131-07-7	Serpentine	8-B10	348.395	10mM	DMSO
NCRC23972	BBP00607	508-02-1	Oleanolic acid	8-B11	456.7	10mM	DMSO
NCRC23973	BBP00608	189322-69-8	3'-Methoxyrocaglamide	8-C2	535.585	10mM	DMSO
NCRC23974	BBP00609	84573-16-0	Rocaglamide	8-C3	505.559	10mM	DMSO
NCRC23975	BBP00610	11027-63-7	Agnuside	8-C4	466.435	10mM	DMSO
NCRC23976	BBP00611	63543-53-3	24,25-Dihydroxydammar-20-en-3-one	8-C5	458.716	10mM	DMSO
NCRC23977	BBP00612	49624-66-0	Angelicain	8-C6	292.284	10mM	DMSO
NCRC23978	BBP00675	18642-44-9	Actein	8-C7	676.834	10mM	DMSO
NCRC23979	BBP00614	4373-41-5	Crategolic acid	8-C8	472.7	10mM	DMSO
NCRC23980	BBP00615	483-14-7	Tetrahydropalmatine	8-C9	355.428	10mM	DMSO
NCRC23981	BBP00616	18110-86-6	5-Hydroxy-4-methoxycanthin-6-one	8-C10	266.252	10mM	DMSO
NCRC23982	BBP00617	970-73-0	3,3',4',5,5',7-Hexahydroxyflavan	8-C11	306.267	10mM	DMSO
NCRC23983	BBP00618	26791-73-1	Xanthatin	8-D2	246.302	10mM	DMSO
NCRC23984	BBP00619	569-80-2	Penduletin	8-D3	344.315	10mM	DMSO
NCRC23985	BBP00620	66465-24-5	Kaempferol 3-O-(6''-O-acetyl)glucoside-7-O-rhamnoside	8-D4	636.555	10mM	DMSO
NCRC23986	BBP00621	52659-56-0	Kirenol	8-D5	338.482	10mM	DMSO
NCRC23987	BBP00622	3464-66-2	1-Methoxycarbonyl-beta-carboline	8-D6	226.231	10mM	DMSO
NCRC23988	BBP00623	41447-15-8	(-)-N-Methylsedridine	8-D7	157.253	10mM	DMSO
NCRC23989	BBP00624	41447-16-9	(+)-N-Methylallosedridine	8-D8	157.253	10mM	DMSO
NCRC23990	BBP00626	60761-79-7	ent-kauran-17,19-dioic acid	8-D9	334.4	10mM	DMSO
NCRC23991	BBP00627	21887-01-4	Horminone	8-D10	332.434	10mM	DMSO
NCRC23992	BBP00628	32207-10-6	Heraclenol 3'-O-beta-D-glucopyranoside	8-D11	466.435	10mM	DMSO
NCRC23993	BBP00629	1188282-00-9	9-Hydroxydarutigenol	8-E2	338.482	10mM	DMSO
NCRC23994	BBP00630	606125-07-9	Momor-cerebroside I	8-E3	844.253	10mM	DMSO
NCRC23995	BBP00631	1782-65-6	Hardwickiic acid	8-E4	316.435	10mM	DMSO
NCRC23996	BBP00632	60807-25-2	4-Methoxy-1-methoxycarbonyl-beta-carboline	8-E5	256.257	10mM	DMSO
NCRC23997	BBP00633	5973-06-8	beta-Amyrin palmitate	8-E6	665.126	10mM	DMSO
NCRC23998	BBP00634	171674-89-8	Nitidanin	8-E7	404.41	10mM	DMSO
NCRC23999	BBP00635	2239-88-5	3,3'-Di-O-methylellagic acid	8-E8	330.246	10mM	DMSO
NCRC24000	BBP00636	19103-54-9	Salvigenin	8-E9	328.316	10mM	DMSO
NCRC24001	BBP00637	31008-18-1	Magnolin	8-E10	416.464	10mM	DMSO
NCRC24002	BBP00638	26585-13-7	Dehydrocrenatine	8-E11	224.258	10mM	DMSO
NCRC24003	BBP00640	52213-27-1	2,3-Dihydroxy-12-ursen-28-oic acid	8-F2	472.7	10mM	DMSO
NCRC24004	BBP00641	340702-68-3	No	8-F3	852.275	10mM	DMSO
NCRC24005	BBP00642	1617-49-8	2,3,8-Tri-O-methylellagic acid	8-F4	344.272	10mM	DMSO
NCRC24006	BBP00676	131-03-3	alpha-Yohimbine	8-F5	354.443	10mM	DMSO
NCRC24007	BBP00644	189322-67-6	3'-Hydroxyrocaglamide	8-F6	521.558	10mM	DMSO
NCRC24008	BBP00645	549-84-8	beta-Yohimbine	8-F7	354.443	10mM	DMSO
NCRC24009	BBP00648	82-02-0	Khellin	8-F8	260.242	10mM	DMSO
NCRC24010	BBP00649	87592-77-6	Smyrindioloside	8-F9	424.399	10mM	DMSO
NCRC24011	BBP00650	1188282-02-1	15,16-Di-O-acetyldarutoside	8-F10	568.696	10mM	DMSO
NCRC24012	BBP00651	41653-72-9	Lacinilene C	8-F11	246.302	10mM	DMSO
NCRC24013	BBP00652	57457-97-3	p-Menth-8-ene-1,2-diol	8-G2	170.249	10mM	DMSO
NCRC24014	BBP00653	6610-56-6	Glochidiol	8-G3	442.717	10mM	DMSO
NCRC24015	BBP00654	147059-46-9	Rocaglaol	8-G4	434.481	10mM	DMSO
NCRC24016	BBP00655	390362-53-5	Buxbodine D	8-G5	426.678	10mM	DMSO
NCRC24017	BBP00656	80151-89-9	Methyl demethoxycarbonylchanofruticosinate	8-G6	352.427	10mM	DMSO
NCRC24018	BBP00657	927812-23-5	Glochicoccin D	8-G7	436.409	10mM	DMSO
NCRC24019	BBP00658	111-20-6	Decanedioic acid	8-G8	202.248	10mM	DMSO
NCRC24020	BBP00659	960589-81-5	ent-17-Hydroxykauran-3-one	8-G9	304.467	10mM	DMSO
NCRC24021	BBP00661	153483-31-9	Xanthinin	8-G10	306.354	10mM	DMSO
NCRC24022	BBP00662	100079-34-3	7-Hydroxy-2',5,8-trimethoxyflavanone	8-G11	330.332	10mM	DMSO
NCRC24023	BBP00663	80554-58-1	1-Methyl-2-heptyl-4(1H)-quinolinone	8-H2	257.371	10mM	DMSO
NCRC24024	BBP00664	22048-98-2	1-Methyl-2-pentyl-4(1H)-quinolinone	8-H3	229.317	10mM	DMSO
NCRC24025	BBP00665	76792-94-4	3-Hydroxy-4',5,7-trimethoxyflavanone	8-H4	330.332	10mM	DMSO
NCRC24026	BBP00666	1007125-14-5	3-(Hydroxymethyl)cyclopentanol	8-H5	116.158	10mM	DMSO
NCRC24027	BBP00667	18110-87-7	4,5-Dimethoxycanthin-6-one	8-H6	280.278	10mM	DMSO
NCRC24028	BBP00668	140631-27-2	12-Hydroxyjasmonic acid	8-H7	226.269	10mM	DMSO
NCRC24029	BBP00669	193969-08-3	10-O-Vanilloylaucubin	8-H8	496.461	10mM	DMSO
NCRC24030	BBP00670	24513-41-5	Monomethyl kolavate	8-H9	348.476	10mM	DMSO
NCRC24031	BBP00672	73815-21-1	2,6-Dimethyl-7-octene-2,3,6-triol	8-H10	188.264	10mM	DMSO
NCRC24032	BBP00673	19716-66-6	Pseudopalmatine	8-H11	352.404	10mM	DMSO
NCRC24033	BBP00677	18524-94-2	Loganin	9-A2	390.382	10mM	DMSO
NCRC24034	BBP00678	63399-37-1	3-Acetoxy-8(17),13E-labdadien-15-oic acid	9-A3	362.503	10mM	DMSO
NCRC24035	BBP00680	23526-45-6	Vomifoliol	9-A4	224.296	10mM	DMSO
NCRC24036	BBP00682	19833-13-7	Erythrodiol 3-palmitate	9-A5	681.126	10mM	DMSO
NCRC24037	BBP00683	41756-77-8	Dihydrophaseic acid	9-A6	282.332	10mM	DMSO
NCRC24038	BBP00684	131-12-4	Pimpinellin	9-A7	246.215	10mM	DMSO
NCRC24039	BBP00685	582315-55-7	Betulin palmitate	9-A8	681.126	10mM	DMSO
NCRC24040	BBP00686	113681-11-1	3-(hydroxymethyl)cyclopentanone	9-A9	114.142	10mM	DMSO
NCRC24041	BBP00687	86654-26-4	7-Hydroxy-3-prenylcoumarin	9-A10	230.259	10mM	DMSO
NCRC24042	BBP00689	488-82-4	D-arabinitol	9-A11	152.146	10mM	DMSO
NCRC24043	BBP00690	1617-70-5	Lupenone	9-B2	424.702	10mM	DMSO
NCRC24044	BBP00691	100234-62-6	Picrasidine J	9-B3	242.273	10mM	DMSO
NCRC24045	BBP00692	155348-06-4	p-Menthan-1,3,8-triol	9-B4	188.264	10mM	DMSO
NCRC24046	BBP00693	58493-71-3	ent-16beta,17-Isopropylidenedioxykaurane	9-B5	346.547	10mM	DMSO
NCRC24047	BBP00694	64998-19-2	7alpha-Hydroxystigmasterol	9-B6	428.69	10mM	DMSO
NCRC24048	BBP00866	831-61-8	Ethyl gallate	9-B7	198.173	10mM	DMSO
NCRC24049	BBP00697	853267-91-1	Hythiemoside A	9-B8	526.659	10mM	DMSO
NCRC24050	BBP00698	20649-43-8	Sinapaldehyde	9-B9	208.211	10mM	DMSO
NCRC24051	BBP00699	28587-43-1	7-Geranyloxy-6-methoxycoumarin	9-B10	328.402	10mM	DMSO
NCRC24052	BBP00700	100079-39-8	2',4'-Dihydroxy-2,3',6'-trimethoxychalcone	9-B11	330.332	10mM	DMSO
NCRC24053	BBP00701	942-24-5	Methyl 3-indolecarboxylate	9-C2	175.184	10mM	DMSO
NCRC24054	BBP00702	112503-87-4	Picrasidine S	9-C3	509.576	10mM	DMSO
NCRC24055	BBP00703	638203-32-4	Phyllostadimer A	9-C4	810.837	10mM	DMSO
NCRC24056	BBP00704	4382-56-3	Perakine	9-C5	350.411	10mM	DMSO
NCRC24057	BBP00705	61012-31-5	Ferulamide	9-C6	193.199	10mM	DMSO
NCRC24058	BBP00706	7559-04-8	alpha-Tocopherolquinone	9-C7	446.705	10mM	DMSO
NCRC24059	BBP00707	1207181-63-2	Scutebata G	9-C8	679.755	10mM	DMSO
NCRC24060	BBP00708	29424-96-2	4',7-Di-O-methylnaringenin	9-C9	300.306	10mM	DMSO
NCRC24061	BBP00710	84812-00-0	3,4-Dimethoxyphenyl beta-D-glucoside	9-C10	316.304	10mM	DMSO
NCRC24062	BBP00713	25522-33-2	Isoferulic acid	9-C11	194.184	10mM	DMSO
NCRC24063	BBP00714	132915-47-0	9-Hydroxy-13E-labden-15-oic acid	9-D2	322.482	10mM	DMSO
NCRC24064	BBP00716	268214-50-2	Coronalolide methyl ester	9-D3	496.678	10mM	DMSO
NCRC24065	BBP00717	64790-68-7	Heraclenol acetonide	9-D4	344.358	10mM	DMSO
NCRC24066	BBP00718	3301-61-9	ent-16beta,17-Dihydroxy-19-kauranoic acid	9-D5	336.466	10mM	DMSO
NCRC24067	BBP00719	126176-79-2	Icariside E5	9-D6	522.542	10mM	DMSO
NCRC24068	BBP00720	3489-06-3	Vineridine	9-D7	398.452	10mM	DMSO
NCRC24069	BBP00721	132339-37-8	4-Epialyxialactone	9-D8	200.232	10mM	DMSO
NCRC24070	BBP00722	70897-14-2	No	9-D9	340.37	10mM	DMSO
NCRC24071	BBP00723	194145-29-4	Rivulobirin B	9-D10	432.336	10mM	DMSO
NCRC24072	BBP00724	19013-07-1	Demethoxyencecalin	9-D11	202.249	10mM	DMSO
NCRC24073	BBP00725	256925-92-5	Cimiracemoside C	9-E2	620.814	10mM	DMSO
NCRC24074	BBP00726	53823-02-2	Onitin	9-E3	248.318	10mM	DMSO
NCRC24075	BBP00727	63399-38-2	Alepterolic acid	9-E4	320.466	10mM	DMSO
NCRC24076	BBP00729	884-35-5	Methyl syringate	9-E5	212.199	10mM	DMSO
NCRC24077	BBP00730	170809-24-2	No	9-E6	318.45	10mM	DMSO
NCRC24078	BBP00732	17650-84-9	Nicotiflorin	9-E7	594.518	10mM	DMSO
NCRC24079	BBP00733	24480-45-3	Bryonolic acid	9-E8	456.7	10mM	DMSO
NCRC24080	BBP00735	55732-36-0	No	9-E9	202.248	10mM	DMSO
NCRC24081	BBP00736	94942-49-1	6-Methoxynaringenin	9-E10	302.279	10mM	DMSO
NCRC24082	BBP00737	437-64-9	Genkwanin	9-E11	284.263	10mM	DMSO
NCRC24083	BBP00738	121748-11-6	threo-1-C-Syringylglycerol	9-F2	244.241	10mM	DMSO
NCRC24084	BBP00739	1207181-62-1	Scutebata F	9-F3	555.616	10mM	DMSO
NCRC24085	BBP00740	2009-24-7	Xanthotoxol	9-F4	202.163	10mM	DMSO
NCRC24086	BBP00741	425680-98-4	8-Hydroxy-5-O-beta-D-glucopyranosylpsoralen	9-F5	380.303	10mM	DMSO
NCRC24087	BBP00742	299159-90-3	7-Hydroxy-6-methoxy-3-prenylcoumarin	9-F6	260.285	10mM	DMSO
NCRC24088	BBP00743	132237-63-9	Alyxialactone	9-F7	200.232	10mM	DMSO
NCRC24089	BBP00744	35761-54-7	Cabraleone	9-F8	458.716	10mM	DMSO
NCRC24090	BBP00745	55481-86-2	Isosaxalin	9-F9	322.74	10mM	DMSO
NCRC24091	BBP00746	22934-99-2	Desmethoxycentaureidin	9-F10	330.289	10mM	DMSO
NCRC24092	BBP00747	471-69-2	Dipterocarpol	9-F11	442.717	10mM	DMSO
NCRC24093	BBP00748	90-01-7	Salicyl alcohol	9-G2	124.137	10mM	DMSO
NCRC24094	BBP00751	93-35-6	Umbelliferone	9-G3	162.142	10mM	DMSO
NCRC24095	BBP00752	78510-19-7	N-trans-Feruloyl-3-methoxytyramine	9-G4	343.374	10mM	DMSO
NCRC24096	BBP00753	87827-55-2	Alismol	9-G5	220.35	10mM	DMSO
NCRC24097	BBP00754	58-96-8	Uridine	9-G6	244.201	10mM	DMSO
NCRC24098	BBP00755	888482-17-5	11,12-De(methylenedioxy)danuphylline	9-G7	426.462	10mM	DMSO
NCRC24099	BBP00756	68799-38-2	4-Oxobedfordiaic acid	9-G8	250.333	10mM	DMSO
NCRC24100	BBP00867	145163-97-9	3beta-Hydroxyporiferast-5-en-7-one	9-G9	428.69	10mM	DMSO
NCRC24101	BBP00758	310433-44-4	Echinophyllin C	9-G10	331.449	10mM	DMSO
NCRC24102	BBP00759	111917-59-0	Adenanthin	9-G11	490.543	10mM	DMSO
NCRC24103	BBP00760	84575-10-0	Cleomiscosin C	9-H2	416.378	10mM	DMSO
NCRC24104	BBP00869	929881-46-9	Cucumegastigmane I	9-H3	240.296	10mM	DMSO
NCRC24105	BBP00765	53319-52-1	Isogosferol	9-H4	286.279	10mM	DMSO
NCRC24106	BBP00766	27994-11-2	Cimigenoside	9-H5	620.814	10mM	DMSO
NCRC24107	BBP00767	149252-87-9	1-Dehydroxy-23-deoxojessic acid	9-H6	470.727	10mM	DMSO
NCRC24108	BBP00768	85889-15-2	prim-O-Glucosylangelicain	9-H7	454.425	10mM	DMSO
NCRC24109	BBP00769	123135-05-7	Uncaric acid	9-H8	488.699	10mM	DMSO
NCRC24110	BBP00770	931114-98-6	(S,E)-Deca-2,9-dien-4,6-diyn-1,8-diol	9-H9	162.185	10mM	DMSO
NCRC24111	BBP00772	35214-82-5	Neobyakangelicol	9-H10	316.305	10mM	DMSO
NCRC24112	BBP00773	112408-71-6	2',5,7-Trihydroxy-8-methoxyflavanone	9-H11	302.279	10mM	DMSO
NCRC24113	BBP00774	925932-10-1	Secaubrytriol	10-A2	490.715	10mM	DMSO
NCRC24114	BBP00775	476-66-4	Ellagic acid	10-A3	302.193	10mM	DMSO
NCRC24115	BBP00776	1207181-58-5	Scutebata B	10-A4	633.685	10mM	DMSO
NCRC24116	BBP00777	765316-44-7	Heraclenol 3'-O-[beta-D-apiofuranosyl-(1-6)-beta-D-glucopyranoside]	10-A5	598.55	10mM	DMSO
NCRC24117	BBP00778	102919-76-6	Scutellaric acid	10-A6	472.7	10mM	DMSO
NCRC24118	BBP00779	38710-26-8	Seneciphylline N-oxide	10-A7	349.378	10mM	DMSO
NCRC24119	BBP00780	2465-11-4	Stellasterol	10-A8	398.664	10mM	DMSO
NCRC24120	BBP00781	268214-52-4	Coronalolic acid	10-A9	470.684	10mM	DMSO
NCRC24121	BBP00782	108124-75-0	6-(beta-D-glucopyranosyloxy)-Salicylic acid methyl ester	10-A10	330.287	10mM	DMSO
NCRC24122	BBP00784	117591-81-8	Coronarin E	10-A11	284.436	10mM	DMSO
NCRC24123	BBP00785	205115-75-9	Lansiumarin C	10-B2	354.396	10mM	DMSO
NCRC24124	BBP00787	114567-47-4	Ganoderiol F	10-B3	454.684	10mM	DMSO
NCRC24125	BBP00788	72021-23-9	Henryoside	10-B4	584.523	10mM	DMSO
NCRC24126	BBP00790	6871-44-9	Echitamine	10-B5	385.477	10mM	DMSO
NCRC24127	BBP00791	480-56-8	Lecanoric acid	10-B6	318.278	10mM	DMSO
NCRC24128	BBP00792	18747-42-7	Methylisopelletierine	10-B7	155.237	10mM	DMSO
NCRC24129	BBP00793	10351-88-9	Phyllanthin	10-B8	418.523	10mM	DMSO
NCRC24130	BBP00794	6519-26-2	(16R)-Dihydrositsirikine	10-B9	356.459	10mM	DMSO
NCRC24131	BBP00795	147-85-3	Proline	10-B10	115.13	10mM	DMSO
NCRC24132	BBP00796	56755-22-7	Phenylalanine betaine	10-B11	207.269	10mM	DMSO
NCRC24133	BBP00797	104759-35-5	Ganoderic acid S	10-C2	452.669	10mM	DMSO
NCRC24134	BBP00798	58115-31-4	Aurantiamide	10-C3	402.486	10mM	DMSO
NCRC24135	BBP00799	106623-23-8	3,10-Dihydroxy-5,11-dielmenthadiene-4,9-dione	10-C4	332.434	10mM	DMSO
NCRC24136	BBP00800	113626-76-9	Stigmast-4-ene-3,6-diol	10-C5	430.706	10mM	DMSO
NCRC24137	BBP00801	50656-77-4	Niranthin	10-C6	432.507	10mM	DMSO
NCRC24138	BBP00802	2571-22-4	Tutin	10-C7	294.3	10mM	DMSO
NCRC24139	BBP00803	6832-60-6	Imbricatolic acid	10-C8	322.482	10mM	DMSO
NCRC24140	BBP00804	151121-39-0	(E)-8-(6-Hydroperoxy-3,7-dimethylocta-2,7-dienyloxy)psoralen	10-C9	370.396	10mM	DMSO
NCRC24141	BBP00805	33676-00-5	Hypophyllanthin	10-C10	430.491	10mM	DMSO
NCRC24142	BBP00806	268214-51-3	Coronalolide	10-C11	482.651	10mM	DMSO
NCRC24143	BBP00808	106518-63-2	Ganodermanontriol	10-D2	472.7	10mM	DMSO
NCRC24144	BBP00809	176665-78-4	Ducheside A	10-D3	448.334	10mM	DMSO
NCRC24145	BBP00810	283174-18-5	11beta-Hydroxycedrelone	10-D4	438.513	10mM	DMSO
NCRC24146	BBP00811	138-52-3	Salicin	10-D5	286.278	10mM	DMSO
NCRC24147	BBP00812	194027-11-7	6,19-Dihydroxyurs-12-en-3-oxo-28-oic acid	10-D6	486.683	10mM	DMSO
NCRC24148	BBP00813	139-85-5	3,4-Dihydroxybenzaldehyde	10-D7	138.121	10mM	DMSO
NCRC24149	BBP00814	390362-51-3	Buxbodine B	10-D8	399.609	10mM	DMSO
NCRC24150	BBP00816	20649-42-7	Coniferaldehyde	10-D9	178.185	10mM	DMSO
NCRC24151	BBP00817	35481-77-7	Corianin	10-D10	294.3	10mM	DMSO
NCRC24152	BBP00818	91653-75-7	Coriatin	10-D11	296.316	10mM	DMSO
NCRC24153	BBP00819	481-74-3	Chrysophanol	10-E2	254.238	10mM	DMSO
NCRC24154	BBP00821	173075-45-1	Ganoderic acid DM	10-E3	468.668	10mM	DMSO
NCRC24155	BBP00822	518-82-1	Emodin	10-E4	270.237	10mM	DMSO
NCRC24156	BBP00823	87797-84-0	6beta-Hydroxyipolamiide	10-E5	422.381	10mM	DMSO
NCRC24157	BBP00824	1207181-61-0	Scutebata E	10-E6	520.612	10mM	DMSO
NCRC24158	BBP00825	67650-47-9	Clerodermic acid methyl ester	10-E7	346.461	10mM	DMSO
NCRC24159	BBP00826	905929-95-5	Scutebarbatine B	10-E8	557.634	10mM	DMSO
NCRC24160	BBP00827	925932-08-7	Secaubryenol	10-E9	456.7	10mM	DMSO
NCRC24161	BBP00828	104700-97-2	Ganoderol A	10-E10	438.685	10mM	DMSO
NCRC24162	BBP00830	480-81-9	Seneciphylline	10-E11	333.379	10mM	DMSO
NCRC24163	BBP00832	167875-39-0	Rubelloside B	10-F2	794.965	10mM	DMSO
NCRC24164	BBP00833	942582-15-2	Walsuronoid B	10-F3	438.513	10mM	DMSO
NCRC24165	BBP00834	89498-91-9	Picrasinol B	10-F4	392.486	10mM	DMSO
NCRC24166	BBP00835	No	Ducheside A pentaacetate	10-F5	658.517	10mM	DMSO
NCRC24167	BBP00836	16929-95-6	Tyromycic acid	10-F6	452.669	10mM	DMSO
NCRC24168	BBP00837	No	15-Ethoxychinensine A	10-F7	344.488	10mM	DMSO
NCRC24169	BBP00839	113808-03-0	Picrasidine T	10-F8	481.522	10mM	DMSO
NCRC24170	BBP00840	23141-25-5	Strictosamide	10-F9	498.525	10mM	DMSO
NCRC24171	BBP00841	41983-91-9	Glabranin	10-F10	324.37	10mM	DMSO
NCRC24172	BBP00842	237407-59-9	Rivulobirin E	10-F11	590.574	10mM	DMSO
NCRC24173	BBP00843	83015-88-7	1,6-Dioxaspiro[4.5]decan-2-methanol	10-G2	172.222	10mM	DMSO
NCRC24174	BBP00844	No	No	10-G3	214.258	10mM	DMSO
NCRC24175	BBP00845	76497-69-3	15,16-Dinor-8(17),11-labdadien-13-one	10-G4	260.414	10mM	DMSO
NCRC24176	BBP00846	2957-21-3	Sakuranetin	10-G5	286.279	10mM	DMSO
NCRC24177	BBP00847	160598-92-5	Villosin	10-G6	300.435	10mM	DMSO
NCRC24178	BBP00848	107900-76-5	Ganodermanondiol	10-G7	456.7	10mM	DMSO
NCRC24179	BBP00849	25018-67-1	1,2:4,5-Di-O-isopropylidene-beta-D-fructopyranose	10-G8	260.284	10mM	DMSO
NCRC24180	BBP00850	855-96-9	Eupatorin	10-G9	344.315	10mM	DMSO
NCRC24181	BBP00851	215609-93-1	23-deoxojessic acid	10-G10	486.726	10mM	DMSO
NCRC24182	BBP00852	70110-61-1	5-Pentacosylresorcinol	10-G11	460.775	10mM	DMSO
NCRC24183	BBP00853	176520-13-1	Scutebarbatine A	10-H2	558.622	10mM	DMSO
NCRC24184	BBP00854	481-73-2	Citreorosein	10-H3	286.236	10mM	DMSO
NCRC24185	BBP00868	97465-82-2	Dehydrodiconiferyl alcohol	10-H4	358.385	10mM	DMSO
NCRC24186	BBP00856	19417-00-6	Isohyenanchin	10-H5	312.315	10mM	DMSO
NCRC24187	BBP00857	152685-91-1	Cimiside B	10-H6	752.928	10mM	DMSO
NCRC24188	BBP00858	213905-35-2	11(S),16(R)-Dihydroxyoctadeca-9Z,17-diene-12,14-diyn-1-yl acetate	10-H7	332.434	10mM	DMSO
NCRC24189	BBP00859	211238-60-7	9(Z),17-Octadecadiene-12,14-diyne-1,11,16-triol	10-H8	290.397	10mM	DMSO
NCRC24190	BBP00861	2749-28-2	2-O-Acetyltutin	10-H9	336.337	10mM	DMSO
NCRC24191	BBP00862	37831-70-2	Phaseollidin	10-H10	324.37	10mM	DMSO
NCRC24192	BBP00864	99-50-3	3,4-Dihydroxybenzoic acid	10-H11	154.12	10mM	DMSO
NCRC24193	BBP00870	607-80-7	Sesamin	11-A2	354.353	10mM	DMSO
NCRC24194	BBP00871	88191-14-4	3,5,9-Trihydroxyergosta-7,22-dien-6-one	11-A3	444.647	10mM	DMSO
NCRC24195	BBP00872	21302-79-4	Ceanothic acid	11-A4	486.683	10mM	DMSO
NCRC24196	BBP00873	14858-07-2	3,5-Dihydroxyergosta-7,22-dien-6-one	11-A5	428.647	10mM	DMSO
NCRC24197	BBP00874	119188-38-4	Coronarin B	11-A6	334.45	10mM	DMSO
NCRC24198	BBP00875	1399-49-1	Globularin	11-A7	492.473	10mM	DMSO
NCRC24199	BBP00876	2415-24-9	Catalpol	11-A8	362.329	10mM	DMSO
NCRC24200	BBP00877	516-37-0	Cerevisterol	11-A9	430.663	10mM	DMSO
NCRC24201	BBP00878	104700-96-1	Ganoderol B	11-A10	440.701	10mM	DMSO
NCRC24202	BBP00879	86989-18-6	No	11-A11	378.375	10mM	DMSO
NCRC24203	BBP00880	No	6-O-Acetylcoriatin	11-B2	338.352	10mM	DMSO
NCRC24204	BBP00881	131984-82-2	3,6,19-Trihydroxy-23-oxo-12-ursen-28-oic acid	11-B3	502.683	10mM	DMSO
NCRC24205	BBP00882	155759-02-7	Hierochin D	11-B4	344.358	10mM	DMSO
NCRC24206	BBP00883	119188-33-9	Coronarin A	11-B5	300.435	10mM	DMSO
NCRC24207	BBP00884	18749-71-8	Sitoindoside I	11-B6	815.256	10mM	DMSO
NCRC24208	BBP00885	288248-46-4	Phlorigidoside B	11-B7	464.418	10mM	DMSO
NCRC24209	BBP00886	3681-93-4	Vitexin	11-B8	432.378	10mM	DMSO
NCRC24210	BBP00887	71035-06-8	Griselinoside	11-B9	432.376	10mM	DMSO
NCRC24211	BBP00888	465-74-7	Quinovic acid	11-B10	486.683	10mM	DMSO
NCRC24212	BBP00889	17306-46-6	Rhoifolin	11-B11	578.519	10mM	DMSO
NCRC24213	BBP00890	572-30-5	Avicularin	11-C2	434.35	10mM	DMSO
NCRC24214	BBP00891	60263-06-1	Jacaranone ethyl ester	11-C3	196.2	10mM	DMSO
NCRC24215	BBP00893	260393-05-3	Zamanic acid	11-C4	618.842	10mM	DMSO
NCRC24216	BBP00894	80489-65-2	Rubifolic acid	11-C5	472.7	10mM	DMSO
NCRC24217	BBP00895	120722-04-5	12alpha-Hydroxyevodol	11-C6	500.495	10mM	DMSO
NCRC24218	BBP00896	125537-92-0	3',5,5',7-Tetrahydroxy-4',6-dimethoxyflavone	11-C7	346.288	10mM	DMSO
NCRC24219	BBP00897	165338-27-2	Hemiphroside A	11-C8	668.64	10mM	DMSO
NCRC24220	BBP00898	No	No	11-C9	416.4	10mM	DMSO
NCRC24221	BBP00899	604-99-9	Tombozine	11-C10	294.391	10mM	DMSO
NCRC24222	BBP00900	931116-24-4	(R,E)-Deca-2-ene-4,6-diyn-1,8-diol	11-C11	164.201	10mM	DMSO
NCRC24223	BBP00902	154461-65-1	Sinapaldehyde glucoside	11-D2	370.351	10mM	DMSO
NCRC24224	BBP00904	63034-29-7	Hexacosyl (E)-ferulate	11-D3	558.875	10mM	DMSO
NCRC24225	BBP00905	165338-28-3	Hemiphroside B	11-D4	682.623	10mM	DMSO
NCRC24226	BBP00907	1093207-99-8	3-Hydroxy-4,15-dinor-1(5)-xanthen-12,8-olide	11-D5	224.296	10mM	DMSO
NCRC24227	BBP00908	3301-49-3	Kumatakenin	11-D6	314.289	10mM	DMSO
NCRC24228	BBP00909	1207181-57-4	Scutebata A	11-D7	632.697	10mM	DMSO
NCRC24229	BBP00910	No	2,6-Di-O-acetylisohyenanchin	11-D8	396.388	10mM	DMSO
NCRC24230	BBP00912	51225-30-0	Wighteone	11-D9	338.354	10mM	DMSO
NCRC24231	BBP00913	261768-88-1	3,19-Dihydroxy-6,23-dioxo-12-ursen-28-oic acid	11-D10	500.667	10mM	DMSO
NCRC24232	BBP00914	47418-70-2	N-Methylsarpagine methosalt	11-D11	339.451	10mM	DMSO
NCRC24233	BBP00915	890317-92-7	erythro-Guaiacylglycerol beta-coniferyl ether	11-E2	376.4	10mM	DMSO
NCRC24234	BBP00918	1254-85-9	Cedrelone	11-E3	422.513	10mM	DMSO
NCRC24235	BBP00920	511-01-3	alpha-Onocerol	11-E4	442.717	10mM	DMSO
NCRC24236	BBP00921	112137-81-2	Ikshusterol 3-O-beta-D-glucopyranoside	11-E5	592.847	10mM	DMSO
NCRC24237	BBP00922	849245-34-7	Chinensine B	11-E6	316.435	10mM	DMSO
NCRC24238	BBP00923	104055-76-7	Quinovic acid 3-O-.alpha.-L-rhamnopyranoside	11-E7	632.824	10mM	DMSO
NCRC24239	BBP00924	115783-35-2	15,16-Dihydro-15-methoxy-16-oxohardwickiic acid	11-E8	362.46	10mM	DMSO
NCRC24240	BBP00925	No	15-Methoxychinensine A	11-E9	330.461	10mM	DMSO
NCRC24241	BBP00927	486-66-8	Daidzein	11-E10	254.238	10mM	DMSO
NCRC24242	BBP00928	108887-44-1	13-O-Acetylcorianin	11-E11	336.337	10mM	DMSO
NCRC24243	BBP00929	66648-43-9	N-trans-Feruloyltyramine	11-F2	313.348	10mM	DMSO
NCRC24244	BBP00930	54087-32-0	No	11-F3	274.269	10mM	DMSO
NCRC24245	BBP00931	869799-76-8	threo-Guaiacylglycerol beta-coniferyl ether	11-F4	376.4	10mM	DMSO
NCRC24246	BBP00932	7562-61-0	Usnic acid	11-F5	344.315	10mM	DMSO
NCRC24247	BBP00934	132302-25-1	No	11-F6	1060.95	10mM	DMSO
NCRC24248	BBP00935	61665-08-5	11-Methoxyuncarine C	11-F7	398.452	10mM	DMSO
NCRC24249	BBP00937	1021945-29-8	3-O-Methyltirotundin	11-F8	366.449	10mM	DMSO
NCRC24250	BBP00938	4429-63-4	Tabersonine	11-F9	336.427	10mM	DMSO
NCRC24251	BBP00939	1156-78-1	2'-Hydroxygenistein	11-F10	286.236	10mM	DMSO
NCRC24252	BBP00940	145400-03-9	Homalomenol A	11-F11	238.366	10mM	DMSO
NCRC24253	BBP00942	97399-91-2	Aristolactam AIIIa	11-G2	281.263	10mM	DMSO
NCRC24254	BBP00943	13902-62-0	Oplodiol	11-G3	238.366	10mM	DMSO
NCRC24255	BBP00944	No	No	11-G4	1004.93	10mM	DMSO
NCRC24256	BBP00945	256445-68-8	Schleicheol 2	11-G5	444.733	10mM	DMSO
NCRC24257	BBP00946	28449-62-9	Tomentin	11-G6	222.194	10mM	DMSO
NCRC24258	BBP00947	61597-55-5	15,16-Epoxy-12R-hydroxylabda-8(17),13(16),14-triene	11-G7	302.451	10mM	DMSO
NCRC24259	BBP00948	125124-68-7	26-Nor-8-oxo-alpha-onocerin	11-G8	444.69	10mM	DMSO
NCRC24260	BBP00949	38953-85-4	Isovitexin	11-G9	432.378	10mM	DMSO
NCRC24261	BBP00950	56377-67-4	Tirotundin	11-G10	352.422	10mM	DMSO
NCRC24262	BBP00951	27773-39-3	Ervamycine	11-G11	366.453	10mM	DMSO
NCRC24263	BBP00952	182132-59-8	Quinovic acid 3-O-(3',4'-O-isopropylidene)-beta-D-fucopyranoside	11-H2	672.888	10mM	DMSO
NCRC24264	BBP00953	63807-85-2	Erythrinin C	11-H3	354.353	10mM	DMSO
NCRC24265	BBP00954	90341-45-0	Seneciphyllinine	11-H4	375.416	10mM	DMSO
NCRC24266	BBP01054	60547-63-9	1-Acetyltagitinin A	11-H5	410.458	10mM	DMSO
NCRC24267	BBP00956	66900-93-4	1,2-O-Isopropylidene-beta-D-fructopyranose	11-H6	341.401	10mM	DMSO
NCRC24268	BBP00957	30413-84-4	Corydalmine	11-H7	256.381	10mM	DMSO
NCRC24269	BBP00958	99933-32-1	Bullatantriol	11-H8	362.417	10mM	DMSO
NCRC24270	BBP00959	110382-37-1	3-O-Methyltagitinin F	11-H9	424.49	10mM	DMSO
NCRC24271	BBP00960	No	19(S)-Acetoxy-11-methoxytabersonine	11-H10	424.702	10mM	DMSO
NCRC24272	BBP00961	508-09-8	Glutinone	11-H11	325.358	10mM	DMSO
NCRC24273	BBP00962	86537-66-8	N-Methylcalycinine	12-A2	538.458	10mM	DMSO
NCRC24274	BBP00963	1617-53-4	Amentoflavone	12-A3	268.35	10mM	DMSO
NCRC24275	BBP00964	133453-58-4	Heudelotinone	12-A4	300.435	10mM	DMSO
NCRC24276	BBP00965	162762-93-8	Yunnancoronarin A	12-A5	474.588	10mM	DMSO
NCRC24277	BBP00966	1207181-35-8	Psidial A	12-A6	472.7	10mM	DMSO
NCRC24278	BBP00967	93372-87-3	20-Hydroxy-3-oxo-28-lupanoic acid	12-A7	352.337	10mM	DMSO
NCRC24279	BBP00968	221150-19-2	Erysubin B	12-A8	320.385	10mM	DMSO
NCRC24280	BBP00969	28645-27-4	Meloscandonine	12-A9	274.398	10mM	DMSO
NCRC24281	BBP00970	769140-74-1	13-Methyl-8,11,13-podocarpatriene-3,12-diol	12-A10	154.163	10mM	DMSO
NCRC24282	BBP00971	10597-60-1	2-(3,4-Dihydroxyphenyl)ethanol	12-A11	440.744	10mM	DMSO
NCRC24283	BBP00972	1449-09-8	24-Methylenecycloartan-3-ol	12-B2	504.699	10mM	DMSO
NCRC24284	BBP00973	91095-51-1	3,6,19,23-Tetrahydroxy-12-ursen-28-oic acid	12-B3	228.2	10mM	DMSO
NCRC24285	BBP00974	529-61-3	Euxanthone	12-B4	252.308	10mM	DMSO
NCRC24286	BBP00975	17676-24-3	trans-Hinokiresinol	12-B5	529.579	10mM	DMSO
NCRC24287	BBP00979	1207181-59-6	Scutebata C	12-B6	484.753	10mM	DMSO
NCRC24288	BBP00980	1260-05-5	Phlegmanol C	12-B7	464.55	10mM	DMSO
NCRC24289	BBP00981	659747-28-1	Isogarciniaxanthone E	12-B8	464.6	10mM	DMSO
NCRC24290	BBP00982	14031-37-9	Squalene-2,3-diol	12-B9	444.733	10mM	DMSO
NCRC24291	BBP00983	51276-34-7	2,6-Dimethyl-3,7-octadiene-2,6-diol	12-B10	170.249	10mM	DMSO
NCRC24292	BBP00984	160623-47-2	1,4,6-Trihydroxy-5-methoxy-7-prenylxanthone	12-B11	342.343	10mM	DMSO
NCRC24293	BBP00985	23417-92-7	7-Isopentenyloxy-gamma-fagarine	12-C2	313.348	10mM	DMSO
NCRC24294	BBP00987	162473-22-5	Subelliptenone G	12-C3	244.2	10mM	DMSO
NCRC24295	BBP00989	16503-32-5	Brevilin A	12-C4	346.417	10mM	DMSO
NCRC24296	BBP00990	103744-84-9	Rehmaglutin D	12-C5	220.65	10mM	DMSO
NCRC24297	BBP00991	25368-01-8	Litseglutine B	12-C6	341.401	10mM	DMSO
NCRC24298	BBP00992	14464-90-5	Lyoniresinol	12-C7	420.453	10mM	DMSO
NCRC24299	BBP00993	2169-44-0	Lauroscholtzine	12-C8	341.401	10mM	DMSO
NCRC24300	BBP00994	1449-06-5	21-Episerratenediol	12-C9	442.717	10mM	DMSO
NCRC24301	BBP00995	83324-51-0	8(17),13-Labdadien-15,16-olide	12-C10	302.451	10mM	DMSO
NCRC24302	BBP00996	136055-64-6	No	12-C11	506.499	10mM	DMSO
NCRC24303	BBP00997	1013-69-0	Noreugenin	12-D2	192.168	10mM	DMSO
NCRC24304	BBP00998	130837-92-2	7-Oxohinokinin	12-D3	368.337	10mM	DMSO
NCRC24305	BBP01000	3155-43-9	1,18-Octadecanediol	12-D4	286.493	10mM	DMSO
NCRC24306	BBP01001	216011-55-1	15,16-Epoxy-12S-hydroxylabda-8(17),13(16),14-triene	12-D5	302.451	10mM	DMSO
NCRC24307	BBP01002	2034-74-4	7-Oxo-beta-sitosterol	12-D6	428.69	10mM	DMSO
NCRC24308	BBP01003	156767-69-0	3beta-Hydroxyergost-5-en-7-one	12-D7	414.664	10mM	DMSO
NCRC24309	BBP01004	74161-25-4	2,3-Dehydrokievitone	12-D8	354.353	10mM	DMSO
NCRC24310	BBP01005	41743-56-0	Luteone	12-D9	354.353	10mM	DMSO
NCRC24311	BBP01006	5890-28-8	Cassythicine	12-D10	325.358	10mM	DMSO
NCRC24312	BBP01007	57498-96-1	Carpachromene	12-D11	336.338	10mM	DMSO
NCRC24313	BBP01008	476-70-0	Boldine	12-E2	327.374	10mM	DMSO
NCRC24314	BBP01009	522-11-2	Evoxine	12-E3	347.362	10mM	DMSO
NCRC24315	BBP01010	776325-66-7	1,4,5,6-Tetrahydroxy-7,8-diprenylxanthone	12-E4	396.433	10mM	DMSO
NCRC24316	BBP01011	56218-46-3	Methyl lycernuate A	12-E5	486.726	10mM	DMSO
NCRC24317	BBP01012	50838-11-4	14,15-Didehydroisoeburnamine	12-E6	294.391	10mM	DMSO
NCRC24318	BBP01013	22255-13-6	Guaijaverin	12-E7	434.35	10mM	DMSO
NCRC24319	BBP01014	22149-28-6	11-Hydroxytabersonine	12-E8	352.427	10mM	DMSO
NCRC24320	BBP01015	57576-41-7	Norcepharadione B	12-E9	307.3	10mM	DMSO
NCRC24321	BBP01016	41530-90-9	2,6,16-Kauranetriol	12-E10	322.482	10mM	DMSO
NCRC24322	BBP01017	53948-09-7	Aristolactam BII	12-E11	279.29	10mM	DMSO
NCRC24323	BBP01020	112501-42-5	Aristolactam FI	12-F2	265.263	10mM	DMSO
NCRC24324	BBP01022	112219-48-4	14,15-Didehydrovincamenine	12-F3	276.375	10mM	DMSO
NCRC24325	BBP01023	219861-73-1	2,2',3'-Trihydroxy-4,6-dimethoxybenzophenone	12-F4	290.268	10mM	DMSO
NCRC24326	BBP01025	97456-49-0	Cycloart-22-ene-3,25-diol	12-F5	442.717	10mM	DMSO
NCRC24327	BBP01026	50656-92-3	Vandrikidine	12-F6	382.453	10mM	DMSO
NCRC24328	BBP01027	61135-91-9	3,9-Dihydroxypterocarpan	12-F7	256.253	10mM	DMSO
NCRC24329	BBP01028	36151-01-6	Blumenol B	12-F8	226.312	10mM	DMSO
NCRC24330	BBP01029	22841-42-5	9-Epiblumenol B	12-F9	226.312	10mM	DMSO
NCRC24331	BBP01030	520-32-1	Tricin	12-F10	330.289	10mM	DMSO
NCRC24332	BBP01031	24314-59-8	Scandine	12-F11	350.411	10mM	DMSO
NCRC24333	BBP01033	55604-88-1	1-Oxo-4-hydroxy-2-en-4-ethylcyclohexa-5,8-olide	12-G2	168.147	10mM	DMSO
NCRC24334	BBP01034	672336-50-4	10(14)-Cadinene-4,5-diol	12-G3	238.366	10mM	DMSO
NCRC24335	BBP01035	2141-09-5	Magnoflorine	12-G4	342.409	10mM	DMSO
NCRC24336	BBP01036	23455-44-9	alpha-Spinasterone	12-G5	410.675	10mM	DMSO
NCRC24337	BBP01038	53823-03-3	Onitisin	12-G6	264.317	10mM	DMSO
NCRC24338	BBP01039	150710-72-8	Calyxamine B	12-G7	195.301	10mM	DMSO
NCRC24339	BBP01040	129724-43-2	2',4'-Dihydroxy-3',6'-dimethoxychalcone	12-G8	300.306	10mM	DMSO
NCRC24340	BBP01041	3561-81-7	Mesuaxanthone A	12-G9	258.226	10mM	DMSO
NCRC24341	BBP01042	57566-47-9	Isofuranodiene	12-G10	216.319	10mM	DMSO
NCRC24342	BBP01043	184046-40-0	Dimeric coniferyl acetate	12-G11	442.458	10mM	DMSO
NCRC24343	BBP01044	213769-80-3	6,8-Cyclo-1,4-eudesmanediol	12-H2	238.366	10mM	DMSO
NCRC24344	BBP01045	14028-97-8	N-Methyllindcarpine	12-H3	327.374	10mM	DMSO
NCRC24345	BBP01055	34302-37-9	2,16-Kauranediol	12-H4	306.483	10mM	DMSO
NCRC24346	BBP01047	33973-59-0	Triacetonamine hydrochloride	12-H5	191.698	10mM	DMSO
NCRC24347	BBP01048	No	No	12-H6	752.779	10mM	DMSO
NCRC24348	BBP01049	227471-20-7	Mucrolidin	12-H7	256.381	10mM	DMSO
NCRC24349	BBP01050	119188-37-3	Coronarin D	12-H8	318.45	10mM	DMSO
NCRC24350	BBP01051	20086-07-1	Diosbulbin C	12-H9	362.374	10mM	DMSO
NCRC24351	BBP01052	19533-92-7	Alphitolic acid	12-H10	472.7	10mM	DMSO
NCRC24352	BBP01053	67884-12-2	Martynoside	12-H11	652.64	10mM	DMSO
NCRC24353	BBP01056	833-52-3	7-Hydroxycoumarin-6-carboxylic acid	13-A2	206.152	10mM	DMSO
NCRC24354	BBP01057	53948-10-0	Aristolactam BIII	13-A3	309.316	10mM	DMSO
NCRC24355	BBP01058	4707-47-5	Atraric acid	13-A4	196.2	10mM	DMSO
NCRC24356	BBP01059	1154518-97-4	Sootepin D	13-A5	484.71	10mM	DMSO
NCRC24357	BBP01060	35286-59-0	Ziyuglycoside II	13-A6	604.814	10mM	DMSO
NCRC24358	BBP01061	19309-14-9	Cardamonin	13-A7	270.28	10mM	DMSO
NCRC24359	BBP01062	119533-63-0	Ceanothic acid acetate	13-A8	528.72	10mM	DMSO
NCRC24360	BBP01063	13956-51-9	Lycoclavanol	13-A9	458.716	10mM	DMSO
NCRC24361	BBP01064	214150-74-0	1-Decarboxy-3-oxo-ceanothic acid	13-A10	440.658	10mM	DMSO
NCRC24362	BBP01065	157528-81-9	Coronarin D methyl ether	13-A11	332.477	10mM	DMSO
NCRC24363	BBP01066	111537-41-8	3',5-Dihydroxy-4',5',6,7-tetramethoxyflavone	13-B2	374.341	10mM	DMSO
NCRC24364	BBP01068	2649-68-5	Clovanediol diacetate	13-B3	322.439	10mM	DMSO
NCRC24365	BBP01069	155488-34-9	1,9-Caryolanediol 9-acetate	13-B4	280.402	10mM	DMSO
NCRC24366	BBP01070	145400-02-8	1,4,7-Eudesmanetriol	13-B5	256.381	10mM	DMSO
NCRC24367	BBP01071	5986-49-2	Palustrol	13-B6	222.366	10mM	DMSO
NCRC24368	BBP01072	481-18-5	alpha-Spinasterol	13-B7	412.691	10mM	DMSO
NCRC24369	BBP01073	No	No	13-B8	500.776	10mM	DMSO
NCRC24370	BBP01074	120-80-9	1,2-Benzenediol	13-B9	110.111	10mM	DMSO
NCRC24371	BBP01075	310888-07-4	5,7,3'-Trihydroxy-6,4',5'-trimethoxyflavanone	13-B10	362.331	10mM	DMSO
NCRC24372	BBP01076	260968-11-4	Reneilmol	13-B11	256.381	10mM	DMSO
NCRC24373	BBP01077	183075-03-8	3,4-O-Isopropylidene shikimic acid	13-C2	214.215	10mM	DMSO
NCRC24374	BBP01078	57-87-4	Ergosterol	13-C3	396.648	10mM	DMSO
NCRC24375	BBP01079	No	1,6-Diacetoxy-4(15),11(13)-eudesmadien-12-oic acid methyl ester	13-C4	364.433	10mM	DMSO
NCRC24376	BBP01080	1001424-68-5	1,4,5,6-Tetrahydroxy-7-prenylxanthone	13-C5	328.316	10mM	DMSO
NCRC24377	BBP01081	81053-14-7	4-Hydroxy-4-(methoxycarbonylmethyl)cyclohexanone	13-C6	186.205	10mM	DMSO
NCRC24378	BBP00329	97914-19-7	3,4'-Dihydroxy-3',5,7-trimethoxyflavan	13-C7	332.348	10mM	DMSO
NCRC24379	BBP01083	1911-78-0	Oplopanone	13-C8	238.366	10mM	DMSO
NCRC24380	BBP01084	119188-47-5	10-Hydroxyscandine	13-C9	366.41	10mM	DMSO
NCRC24381	BBP01085	691009-85-5	16-Hydroxy-8(17),13-labdadien-15,16-olid-19-oic acid	13-C10	348.433	10mM	DMSO
NCRC24382	BBP01087	517883-38-4	Rengynic acid	13-C11	174.194	10mM	DMSO
NCRC24383	BBP01088	28757-27-9	Apigenin 5-O-beta-D-glucopyranoside	13-D2	432.378	10mM	DMSO
NCRC24384	BBP01089	490-46-0	Epicatechin	13-D3	290.268	10mM	DMSO
NCRC24385	BBP01091	68097-13-2	4',5,7-Trihydroxy-6-prenylflavone	13-D4	338.354	10mM	DMSO
NCRC24386	BBP01094	53452-32-7	16-Kaurene-2,6,15-triol	13-D5	320.466	10mM	DMSO
NCRC24387	BBP01095	155485-76-0	3,6-Caryolanediol	13-D6	238.366	10mM	DMSO
NCRC24388	BBP01096	2649-64-1	Clovanediol	13-D7	238.366	10mM	DMSO
NCRC24389	BBP01097	4407-36-7	3-Phenyl-2-propen-1-ol	13-D8	134.175	10mM	DMSO
NCRC24390	BBP01098	No	10-Acetoxyscandine	13-D9	408.447	10mM	DMSO
NCRC24391	BBP01101	2955-23-9	Olivil	13-D10	376.4	10mM	DMSO
NCRC24392	BBP01102	486430-93-7	O-Acetylcyclocalopin A	13-D11	338.352	10mM	DMSO
NCRC24393	BBP01103	87-66-1	Pyrogallol	13-E2	126.11	10mM	DMSO
NCRC24394	BBP01104	40768-81-8	1,7-Diepi-8,15-cedranediol	13-E3	238.366	10mM	DMSO
NCRC24395	BBP01105	138965-88-5	Isocoronarin D	13-E4	318.45	10mM	DMSO
NCRC24396	BBP01106	4728-30-7	8(14),15-Isopimaradien-3-ol	13-E5	288.467	10mM	DMSO
NCRC24397	BBP01107	136133-08-9	Ellagic acid 7-O-beta-D-xylopyranoside-2,3,8-trimethyl ether	13-E6	476.387	10mM	DMSO
NCRC24398	BBP01109	486430-94-8	Cyclocalopin A	13-E7	296.316	10mM	DMSO
NCRC24399	BBP01110	30828-09-2	4-Oxododecanedioic acid	13-E8	244.284	10mM	DMSO
NCRC24400	BBP01112	88642-46-0	Cerebroside B	13-E9	728.051	10mM	DMSO
NCRC24401	BBP01113	66-22-8	Uracil	13-E10	112.087	10mM	DMSO
NCRC24402	BBP01114	6890-88-6	Eburicol	13-E11	440.744	10mM	DMSO
NCRC24403	BBP01115	138965-89-6	Coronarin D ethyl ether	13-F2	346.504	10mM	DMSO
NCRC24404	BBP01116	No	Isocoronarin D methylthiomethyl ether	13-F3	378.569	10mM	DMSO
NCRC24405	BBP01117	143120-46-1	Neotuberostemonine	13-F4	375.502	10mM	DMSO
NCRC24406	BBP01118	173294-74-1	Garciniaxanthone E	13-F5	464.55	10mM	DMSO
NCRC24407	BBP01119	484-20-8	Bergapten	13-F6	216.19	10mM	DMSO
NCRC24408	BBP01121	No	No	13-F7	323.427	10mM	DMSO
NCRC24409	BBP01123	58-61-7	Adenosine	13-F8	267.241	10mM	DMSO
NCRC24410	BBP01124	446-72-0	Genistein	13-F9	270.237	10mM	DMSO
NCRC24411	BBP01125	90-24-4	Xanthoxylin	13-F10	196.2	10mM	DMSO
NCRC24412	BBP01126	20086-06-0	Diosbulbin B	13-F11	344.358	10mM	DMSO
NCRC24413	BBP01129	474893-07-7	2,16-Kauranediol 2-O-beta-D-allopyranoside	13-G2	468.623	10mM	DMSO
NCRC24414	BBP01130	523-50-2	Angelicin	13-G3	186.164	10mM	DMSO
NCRC24415	BBP01131	67-47-0	5-Hydroxymethylfurfural	13-G4	126.11	10mM	DMSO
NCRC24416	BBP01132	144424-80-6	3-O-(E)-p-Coumaroylbetulin	13-G5	588.86	10mM	DMSO
NCRC24417	BBP01134	10309-37-2	Bakuchiol	13-G6	256.383	10mM	DMSO
NCRC24418	BBP01135	83725-24-0	Pomolic acid 28-O-beta-D-glucopyranosyl ester	13-G7	634.84	10mM	DMSO
NCRC24419	BBP01136	943136-39-8	Chlorahololide D	13-G8	676.749	10mM	DMSO
NCRC24420	BBP01138	103630-03-1	Catechin 3-rhamnoside	13-G9	436.409	10mM	DMSO
NCRC24421	BBP01139	60048-88-6	N-Demethylechitamine	13-G10	370.442	10mM	DMSO
NCRC24422	BBP01140	66-97-7	Psoralen	13-G11	186.164	10mM	DMSO
NCRC24423	BBP01141	769928-72-5	15-Methoxypinusolidic acid	13-H2	362.46	10mM	DMSO
NCRC24424	BBP01142	58762-96-2	Pinostilbenoside	13-H3	404.41	10mM	DMSO
NCRC24425	BBP01143	958885-86-4	12-Hydroxy-8(17),13-labdadien-16,15-olide	13-H4	318.45	10mM	DMSO
NCRC24426	BBP60059	160047-56-3	Sambutoxin	13-H5	453.614	10mM	DMSO
NCRC24427	BBP01145	106861-40-9	Bisdehydrotuberostemonine	13-H6	371.47	10mM	DMSO
NCRC24428	BBP01146	521-61-9	Physcion	13-H7	284.263	10mM	DMSO
NCRC24429	BBP01147	826-36-8	Triacetonamine	13-H8	155.237	10mM	DMSO
NCRC24430	BBP01148	477953-07-4	Neostenine	13-H9	277.402	10mM	DMSO
NCRC24431	BBP01149	528-43-8	Magnolol	13-H10	266.334	10mM	DMSO
NCRC24432	BBP01150	153-18-4	Rutin	13-H11	610.518	10mM	DMSO
NCRC24433	BBP01153	2457-80-9	5'-S-Methyl-5'-thioadenosine	14-A2	297.334	10mM	DMSO
NCRC24434	BBP01154	112237-71-5	16-O-Methyl-14,15-didehydroisovincanol	14-A3	308.417	10mM	DMSO
NCRC24435	BBP01155	22255-10-3	alpha-Amyrin palmitate	14-A4	665.126	10mM	DMSO
NCRC24436	BBP01156	53755-76-3	Lyclaninol	14-A5	474.716	10mM	DMSO
NCRC24437	BBP01159	485-19-8	Reticuline	14-A6	329.39	10mM	DMSO
NCRC24438	BBP01160	19879-30-2	Bavachinin	14-A7	338.397	10mM	DMSO
NCRC24439	BBP01161	2086-83-1	Berberine	14-A8	336.361	10mM	DMSO
NCRC24440	BBP01164	81264-00-8	ent-6,9-Dihydroxy-15-oxo-16-kauren-19-oic acid	14-A9	348.433	10mM	DMSO
NCRC24441	BBP01166	24513-51-7	3,21-Dihydroxy-14-serraten-16-one	14-A10	456.7	10mM	DMSO
NCRC24442	BBP01167	27740-43-8	Erysotrine	14-A11	313.391	10mM	DMSO
NCRC24443	BBP01168	83011-43-2	Methyl 3-hydroxy-4,5-dimethoxybenzoate	14-B2	212.199	10mM	DMSO
NCRC24444	BBP01170	24352-51-0	3,5-Cycloergosta-6,8(14),22-triene	14-B3	378.633	10mM	DMSO
NCRC24445	BBP01171	221150-18-1	Erysubin A	14-B4	352.337	10mM	DMSO
NCRC24446	BBP01172	1014974-98-1	No	14-B5	658.602	10mM	DMSO
NCRC24447	BBP01173	642-71-7	Antiarol	14-B6	184.189	10mM	DMSO
NCRC24448	BBP01174	20784-60-5	4'-O-Methylbroussochalcone B	14-B7	338.397	10mM	DMSO
NCRC24449	BBP01175	53947-92-5	Corylin	14-B8	320.339	10mM	DMSO
NCRC24450	BBP01176	929637-35-4	Sessilifoline A	14-B9	389.485	10mM	DMSO
NCRC24451	BBP01177	573-44-4	Liriodendrin	14-B10	742.718	10mM	DMSO
NCRC24452	BBP01178	220880-90-0	2,3-O-Isopropylidenyl euscaphic acid	14-B11	528.763	10mM	DMSO
NCRC24453	BBP01179	1190225-47-8	Sarcandrone A	14-C2	554.587	10mM	DMSO
NCRC24454	BBP01181	14351-29-2	Dammarenediol II	14-C3	444.733	10mM	DMSO
NCRC24455	BBP01183	57586-98-8	Cycloartane-3,24,25-triol	14-C4	460.732	10mM	DMSO
NCRC24456	BBP01184	66107-60-6	14,17-Epidioxy-28-nor-15-taraxerene-2,3-diol	14-C5	458.673	10mM	DMSO
NCRC24457	BBP01185	24513-57-3	21-Episerratriol	14-C6	458.716	10mM	DMSO
NCRC24458	BBP01186	31524-62-6	Isobavachin	14-C7	324.37	10mM	DMSO
NCRC24459	BBP01187	19879-32-4	Bavachin	14-C8	324.37	10mM	DMSO
NCRC24460	BBP01188	13956-52-0	Serratriol	14-C9	458.716	10mM	DMSO
NCRC24461	BBP01189	1180-71-8	Limonin	14-C10	470.512	10mM	DMSO
NCRC24462	BBP01190	863-76-3	alpha-Amyrin acetate	14-C11	468.754	10mM	DMSO
NCRC24463	BBP01191	59219-64-6	8(14),15-Isopimaradiene-3,18-diol	14-D2	304.467	10mM	DMSO
NCRC24464	BBP01193	1187951-05-8	Diosbulbin I	14-D3	506.544	10mM	DMSO
NCRC24465	BBP01194	19942-04-2	3-Epicabraleadiol	14-D4	460.732	10mM	DMSO
NCRC24466	BBP01195	66756-57-8	Diosbulbin D	14-D5	344.358	10mM	DMSO
NCRC24467	BBP01196	6009-12-7	Confluentic acid	14-D6	500.581	10mM	DMSO
NCRC24468	BBP01197	126882-53-9	Ssioriside	14-D7	554.583	10mM	DMSO
NCRC24469	BBP01199	94410-22-7	Isomartynoside	14-D8	652.64	10mM	DMSO
NCRC24470	BBP01200	219649-95-3	Griffipavixanthone	14-D9	652.6	10mM	DMSO
NCRC24471	BBP01201	595-15-3	Soyasapogenol B	14-D10	458.716	10mM	DMSO
NCRC24472	BBP01202	149-91-7	Gallic acid	14-D11	170.12	10mM	DMSO
NCRC24473	BBP01204	55-21-0	Benzamide	14-E2	121.137	10mM	DMSO
NCRC24474	BBP01205	504-15-4	Orcinol	14-E3	124.137	10mM	DMSO
NCRC24475	BBP01206	751-03-1	Obacunone	14-E4	454.512	10mM	DMSO
NCRC24476	BBP01207	261351-23-9	Antiarol rutinoside	14-E5	492.471	10mM	DMSO
NCRC24477	BBP01208	35286-58-9	Ziyuglycoside I	14-E6	766.955	10mM	DMSO
NCRC24478	BBP01209	87562-76-3	Kelampayoside A	14-E7	478.444	10mM	DMSO
NCRC24479	BBP01213	No	3-Epiwightianol A tetraacetate	14-E8	660.878	10mM	DMSO
NCRC24480	BBP01214	478-01-3	Nobiletin	14-E9	402.395	10mM	DMSO
NCRC24481	BBP01215	23518-30-1	Licarin A	14-E10	326.386	10mM	DMSO
NCRC24482	BBP01216	465-00-9	Arjunolic acid	14-E11	488.699	10mM	DMSO
NCRC24483	BBP01217	144868-43-9	Garjasmin	14-F2	224.21	10mM	DMSO
NCRC24484	BBP01218	139682-36-3	Gardenine	14-F3	223.225	10mM	DMSO
NCRC24485	BBP01220	No	Diosbulbin C ethyl ester	14-F4	390.427	10mM	DMSO
NCRC24486	BBP01221	114916-05-1	N1,N10-Bis(p-coumaroyl)spermidine	14-F5	437.531	10mM	DMSO
NCRC24487	BBP01222	53452-34-9	Creticoside C	14-F6	484.623	10mM	DMSO
NCRC24488	BBP01223	60-35-5	Acetamide	14-F7	59.0672	10mM	DMSO
NCRC24489	BBP01226	3368-87-4	19,20-(E)-Vallesamine	14-F8	340.416	10mM	DMSO
NCRC24490	BBP01227	1466-76-8	2,6-Dimethoxybenzoic acid	14-F9	182.173	10mM	DMSO
NCRC24491	BBP01228	37239-47-7	Wilforgine	14-F10	857.807	10mM	DMSO
NCRC24492	BBP01229	11088-09-8	Wilforine	14-F11	867.845	10mM	DMSO
NCRC24493	BBP01230	1194-98-5	2,5-Dihydroxybenzaldehyde	14-G2	138.121	10mM	DMSO
NCRC24494	BBP01231	67567-15-1	Diosbulbin G	14-G3	346.374	10mM	DMSO
NCRC24495	BBP01232	83-74-9	Ibogaine	14-G4	310.433	10mM	DMSO
NCRC24496	BBP01233	24512-63-8	Geniposide	14-G5	388.366	10mM	DMSO
NCRC24497	BBP01234	525-21-3	Fraxidin	14-G6	222.194	10mM	DMSO
NCRC24498	BBP01235	115753-79-2	Galanolactone	14-G7	318.45	10mM	DMSO
NCRC24499	BBP01238	28619-41-2	Erythristemine	14-G8	343.417	10mM	DMSO
NCRC24500	BBP01239	1033747-78-2	Itol A	14-G9	368.464	10mM	DMSO
NCRC24501	BBP01240	134-96-3	4-Hydroxy-3,5-dimethoxybenzaldehyde	14-G10	182.173	10mM	DMSO
NCRC24502	BBP01242	22570-53-2	Zeorin	14-G11	444.733	10mM	DMSO
NCRC24503	BBP01243	10283-68-8	Dihydrocinchonamine	14-H2	298.423	10mM	DMSO
NCRC24504	BBP01245	564-73-8	Hinokiol	14-H3	302.451	10mM	DMSO
NCRC24505	BBP01247	No	Nyasicol 1,2-acetonide	14-H4	356.369	10mM	DMSO
NCRC24506	BBP01248	111518-95-7	Nyasicol	14-H5	316.305	10mM	DMSO
NCRC24507	BBP01249	142937-50-6	Triptoquinone B	14-H6	330.418	10mM	DMSO
NCRC24508	BBP01250	142741-24-0	Conophylline	14-H7	794.889	10mM	DMSO
NCRC24509	BBP01252	144735-57-9	2-(4-Hydroxy-3-methoxyphenyl)-7-methoxy-5-benzofuranpropanol	14-H8	328.359	10mM	DMSO
NCRC24510	BBP01254	195735-16-1	2,6,16-Kauranetriol 2-O-beta-D-allopyranoside	14-H9	484.623	10mM	DMSO
NCRC24511	BBP01255	491-54-3	Kaempferide	14-H10	300.263	10mM	DMSO
NCRC24512	BBP01256	56973-66-1	9,9'-Di-O-(E)-feruloylsecoisolariciresinol	14-H11	714.754	10mM	DMSO
NCRC24513	BBP01257	22031-64-7	Cinnamamide	15-A2	147.174	10mM	DMSO
NCRC24514	BBP01259	52358-58-4	Erysotramidine	15-A3	327.374	10mM	DMSO
NCRC24515	BBP01261	166322-14-1	9-O-Feruloyl-5,5'-dimethoxylariciresinol	15-A4	596.622	10mM	DMSO
NCRC24516	BBP01262	1187951-06-9	Diosbulbin J	15-A5	378.373	10mM	DMSO
NCRC24517	BBP01263	No	Glochionionol A	15-A6	240.296	10mM	DMSO
NCRC24518	BBP01264	1136932-34-7	Shizukanolide H	15-A7	304.338	10mM	DMSO
NCRC24519	BBP01265	828935-47-3	3-Oxo-24,25,26,27-tetranortirucall-7-en-23,21-olide	15-A8	398.578	10mM	DMSO
NCRC24520	BBP01266	163513-81-3	Triptoquinonide	15-A9	326.386	10mM	DMSO
NCRC24521	BBP01267	No	14-O-methylthiomethylitol A	15-A10	428.583	10mM	DMSO
NCRC24522	BBP01269	51666-26-3	Erythrartine	15-A11	329.39	10mM	DMSO
NCRC24523	BBP01270	20869-95-8	Ermanin	15-B2	314.289	10mM	DMSO
NCRC24524	BBP01271	131-11-3	Dimethyl phthalate	15-B3	194.184	10mM	DMSO
NCRC24525	BBP01272	464-92-6	Asiatic acid	15-B4	488.699	10mM	DMSO
NCRC24526	BBP01273	83133-17-9	4',5-Dihydroxy-3',5',6,7-tetramethoxyflavone	15-B5	374.341	10mM	DMSO
NCRC24527	BBP01274	625-04-7	Diacetonamine	15-B6	115.174	10mM	DMSO
NCRC24528	BBP01275	57-50-1	Sucrose	15-B7	342.296	10mM	DMSO
NCRC24529	BBP01276	31685-80-0	Pinusolide	15-B8	346.461	10mM	DMSO
NCRC24530	BBP01277	2033-89-8	3,4-Dimethoxyphenol	15-B9	154.163	10mM	DMSO
NCRC24531	BBP01278	41653-73-0	Koaburaside	15-B10	332.303	10mM	DMSO
NCRC24532	BBP01280	53755-77-4	Lycernuic acid A	15-B11	472.7	10mM	DMSO
NCRC24533	BBP01283	No	6-Ethoxygeniposide	15-C2	432.419	10mM	DMSO
NCRC24534	BBP01284	15486-33-6	3,5-Dihydroxy-4',7-dimethoxyflavone	15-C3	314.289	10mM	DMSO
NCRC24535	BBP01285	62470-46-6	p-Vinylphenyl O-beta-D-glucopyranoside	15-C4	282.289	10mM	DMSO
NCRC24536	BBP01286	426821-85-4	4-Hydroxy-3-methoxyphenyl O-beta-D-(6'-O-syringate)glucopyranoside	15-C5	482.435	10mM	DMSO
NCRC24537	BBP01287	73584-67-5	27-p-Coumaroyloxyursolic acid	15-C6	618.842	10mM	DMSO
NCRC24538	BBP01288	No	18-O-Demethyldiosbulbin F	15-C7	362.374	10mM	DMSO
NCRC24539	BBP01289	65597-42-4	Cerbinal	15-C8	204.179	10mM	DMSO
NCRC24540	BBP01290	548-29-8	Isolariciresinol	15-C9	360.401	10mM	DMSO
NCRC24541	BBP01291	No	8-Hydroxy-17-chloro-12-labden-16,15-olide	15-C10	354.911	10mM	DMSO
NCRC24542	BBP01292	26652-12-0	Salirepin	15-C11	302.277	10mM	DMSO
NCRC24543	BBP01293	136172-60-6	6-O-Caffeoylarbutin	15-D2	434.393	10mM	DMSO
NCRC24544	BBP01294	58822-47-2	Secoxyloganin	15-D3	404.366	10mM	DMSO
NCRC24545	BBP01297	23132-13-0	Heveaflavone	15-D4	580.538	10mM	DMSO
NCRC24546	BBP01299	111518-94-6	Nyasicoside	15-D5	478.446	10mM	DMSO
NCRC24547	BBP01300	66547-92-0	Dehydroheliobuphthalmin	15-D6	412.389	10mM	DMSO
NCRC24548	BBP01301	64421-27-8	Mussaenoside	15-D7	390.382	10mM	DMSO
NCRC24549	BBP01302	954379-68-1	Neotuberostemonone	15-D8	405.485	10mM	DMSO
NCRC24550	BBP01303	18463-25-7	Nigracin	15-D9	406.383	10mM	DMSO
NCRC24551	BBP01304	73002-86-5	15-Isopimarene-8,18-diol	15-D10	306.483	10mM	DMSO
NCRC24552	BBP01305	3187-58-4	Methyl orsellinate	15-D11	182.173	10mM	DMSO
NCRC24553	BBP01306	27530-67-2	Feretoside	15-E2	404.366	10mM	DMSO
NCRC24554	BBP01307	54377-24-1	7-Hydroxy-5,8-dimethoxyflavanone	15-E3	300.306	10mM	DMSO
NCRC24555	BBP01308	3650-31-5	Agatholal	15-E4	304.467	10mM	DMSO
NCRC24556	BBP01309	5128-44-9	5-Hydroxy-4',7-dimethoxyflavone	15-E5	298.29	10mM	DMSO
NCRC24557	BBP01310	69768-97-4	4-(3,4-Dimethoxyphenyl)-3-buten-1-ol	15-E6	208.254	10mM	DMSO
NCRC24558	BBP01312	145544-91-8	Eucamalol	15-E7	168.233	10mM	DMSO
NCRC24559	BBP01314	195723-38-7	2,16,19-Kauranetriol 2-O-beta-D-allopyranoside	15-E8	484.623	10mM	DMSO
NCRC24560	BBP01315	95416-25-4	15-Hydroxy-7-oxo-8,11,13-abietatrien-18-oic acid	15-E9	330.418	10mM	DMSO
NCRC24561	BBP01316	1038922-95-0	Mannioside A	15-E10	738.902	10mM	DMSO
NCRC24562	BBP01317	1107620-67-6	Garcinexanthone A	15-E11	342.343	10mM	DMSO
NCRC24563	BBP01318	149155-19-1	Homaloside D	15-F2	544.504	10mM	DMSO
NCRC24564	BBP01320	173429-83-9	Ficusin A	15-F3	404.455	10mM	DMSO
NCRC24565	BBP01321	81263-96-9	ent-9-Hydroxy-15-oxo-16-kauren-19-oic acid beta-D-glucopyranosyl ester	15-F4	494.575	10mM	DMSO
NCRC24566	BBP01322	23407-76-3	Theviridoside	15-F5	404.366	10mM	DMSO
NCRC24567	BBP01324	469-39-6	Cycloeucalenol	15-F6	426.717	10mM	DMSO
NCRC24568	BBP01325	942480-13-9	Nemoralisin	15-F7	332.434	10mM	DMSO
NCRC24569	BBP01326	36150-04-6	Mullilam diol	15-F8	188.264	10mM	DMSO
NCRC24570	BBP01327	142279-42-3	Shizukaol D	15-F9	578.649	10mM	DMSO
NCRC24571	BBP01328	29080-58-8	5-Hydroxy-3',4',7-trimethoxyflavone	15-F10	328.316	10mM	DMSO
NCRC24572	BBP01329	50906-56-4	Arteannuin B	15-F11	248.318	10mM	DMSO
NCRC24573	BBP01330	74560-05-7	Isomedicarpin	15-G2	270.28	10mM	DMSO
NCRC24574	BBP01332	100198-09-2	Piscidinol A	15-G3	474.716	10mM	DMSO
NCRC24575	BBP01333	117-81-7	Bis(2-ethylhexyl) phthalate	15-G4	390.556	10mM	DMSO
NCRC24576	BBP01334	103917-26-6	Lupeol caffeate	15-G5	588.86	10mM	DMSO
NCRC24577	BBP01335	943989-68-2	Iriflophenone 2-O-alpha-L-rhamnopyranoside	15-G6	392.357	10mM	DMSO
NCRC24578	BBP01336	244204-40-8	Celaphanol A	15-G7	288.338	10mM	DMSO
NCRC24579	BBP01337	34444-37-6	Nortrachelogenin	15-G8	374.384	10mM	DMSO
NCRC24580	BBP01338	76-78-8	Quassin	15-G9	388.454	10mM	DMSO
NCRC24581	BBP01339	60129-64-8	Paniculoside II	15-G10	496.59	10mM	DMSO
NCRC24582	BBP01340	77658-45-8	ent-9-Hydroxy-15-oxo-19-kauranoic acid	15-G11	334.45	10mM	DMSO
NCRC24583	BBP01341	77658-39-0	ent-9-Hydroxy-15-oxo-16-kauren-19-oic acid	15-H2	332.434	10mM	DMSO
NCRC24584	BBP01342	68436-47-5	Isowighteone	15-H3	338.354	10mM	DMSO
NCRC24585	BBP01343	545-46-0	Uvaol	15-H4	442.717	10mM	DMSO
NCRC24586	BBP01344	93-07-2	3,4-Dimethoxybenzoic acid	15-H5	182.173	10mM	DMSO
NCRC24587	BBP01345	115334-04-8	Phellochin	15-H6	488.742	10mM	DMSO
NCRC24588	BBP01346	56324-54-0	Hedychenone	15-H7	298.419	10mM	DMSO
NCRC24589	BBP01347	144881-21-0	4',9,9'-Trihydroxy-3'-methoxy-3,7'-epoxy-4,8'-oxyneolignan	15-H8	346.374	10mM	DMSO
NCRC24590	BBP01348	100234-59-1	Picrasidine I	15-H9	240.257	10mM	DMSO
NCRC24591	BBP01349	20316-62-5	Tiliroside	15-H10	594.52	10mM	DMSO
NCRC24592	BBP01350	No	No	15-H11	414.448	10mM	DMSO
NCRC24593	BBP01351	No	No	16-A2	442.458	10mM	DMSO
NCRC24594	BBP01352	57719-76-3	11,15-Dihydroxy-16-kauren-19-oic acid	16-A3	334.45	10mM	DMSO
NCRC24595	BBP01353	226562-47-6	3-Hydroxy-12-oleanene-23,28-dioic acid	16-A4	486.683	10mM	DMSO
NCRC24596	BBP01355	23963-54-4	Glochidonol	16-A5	440.701	10mM	DMSO
NCRC24597	BBP01358	89130-86-9	Betulin caffeate	16-A6	604.859	10mM	DMSO
NCRC24598	BBP01359	72826-63-2	Deoxyartemisinin	16-A7	266.333	10mM	DMSO
NCRC24599	BBP01360	126882-76-6	3-Methoxy-5-heneicosylphenol	16-A8	418.695	10mM	DMSO
NCRC24600	BBP01361	39024-15-2	3-Epiwilsonine	16-A9	343.417	10mM	DMSO
NCRC24601	BBP01362	39024-12-9	Wilsonine	16-A10	343.417	10mM	DMSO
NCRC24602	BBP01363	80286-58-4	Artemisinic acid	16-A11	234.334	10mM	DMSO
NCRC24603	BBP01367	52591-10-3	Iriflophenone	16-B2	246.215	10mM	DMSO
NCRC24604	BBP01368	466-01-3	Hederagonic acid	16-B3	470.684	10mM	DMSO
NCRC24605	BBP01369	16962-90-6	Odoratone	16-B4	472.7	10mM	DMSO
NCRC24606	BBP01370	537-98-4	Ferulic acid	16-B5	194.184	10mM	DMSO
NCRC24607	BBP01371	33228-65-8	Glucosyringic acid	16-B6	360.313	10mM	DMSO
NCRC24608	BBP01372	20175-84-2	Isodiospyrin	16-B7	374.343	10mM	DMSO
NCRC24609	BBP01373	40716-66-3	Nerolidol	16-B8	222.366	10mM	DMSO
NCRC24610	BBP01374	140447-22-9	Ergosterol peroxide 3-O-beta-D-glucopyranoside	16-B9	590.788	10mM	DMSO
NCRC24611	BBP01375	51804-68-3	Oxoepistephamiersine	16-B10	403.426	10mM	DMSO
NCRC24612	BBP01376	51804-69-4	Dihydrooxoepistephamiersine	16-B11	405.442	10mM	DMSO
NCRC24613	BBP01377	209115-67-3	Mangochinine	16-C2	328.382	10mM	DMSO
NCRC24614	BBP01378	6985-35-9	Bourjotinolone A	16-C3	472.7	10mM	DMSO
NCRC24615	BBP01380	No	23-Nor-3-oxo-12-oleanen-28-oic acid	16-C4	440.658	10mM	DMSO
NCRC24616	BBP01381	578-74-5	Cosmosiin	16-C5	432.378	10mM	DMSO
NCRC24617	BBP01382	25739-41-7	Velutin	16-C6	314.289	10mM	DMSO
NCRC24618	BBP01383	73891-72-2	Hispidone	16-C7	472.7	10mM	DMSO
NCRC24619	BBP01384	30315-04-9	Picrasin B acetate	16-C8	418.48	10mM	DMSO
NCRC24620	BBP01385	97372-53-7	8-Hydroxy-4-cadinen-3-one	16-C9	236.35	10mM	DMSO
NCRC24621	BBP01387	58-95-7	alpha-Tocopherol acetate	16-C10	472.743	10mM	DMSO
NCRC24622	BBP01388	79491-71-7	9-Oxo-10,11-dehydroageraphorone	16-C11	232.318	10mM	DMSO
NCRC24623	BBP01389	74713-15-8	Secoxyloganin methyl ester	16-D2	418.392	10mM	DMSO
NCRC24624	BBP01391	337527-10-3	8,11,13-Abietatriene-7,15,18-triol	16-D3	318.45	10mM	DMSO
NCRC24625	BBP01392	24274-60-0	Acetylcephalotaxine	16-D4	357.4	10mM	DMSO
NCRC24626	BBP01393	No	Simiarenol methylthiomethyl ether	16-D5	486.836	10mM	DMSO
NCRC24627	BBP01394	29028-10-2	3-Epiglochidiol	16-D6	442.717	10mM	DMSO
NCRC24628	BBP01397	51095-85-3	2,7-Dihydrohomoerysotrine	16-D7	329.433	10mM	DMSO
NCRC24629	BBP01398	139726-29-7	Dunnianol	16-D8	398.494	10mM	DMSO
NCRC24630	BBP01399	104975-02-2	3-Acetoxy-4,7(11)-cadinadien-8-one	16-D9	276.371	10mM	DMSO
NCRC24631	BBP01400	33900-74-2	2,3,4'-Trihydroxy-3',5'-dimethoxypropiophenone	16-D10	242.225	10mM	DMSO
NCRC24632	BBP60001	55481-88-4	Mollugin	16-D11	284.307	10mM	DMSO
NCRC24633	BBP60002	61658-41-1	Furomollugin	16-E2	242.227	10mM	DMSO
NCRC24634	BBP60003	15291-75-5	Ginkgolide A	16-E3	408.399	10mM	DMSO
NCRC24635	BBP60004	15291-77-7	Ginkgolide B	16-E4	424.399	10mM	DMSO
NCRC24636	BBP60005	15291-76-6	Ginkgolide C	16-E5	440.398	10mM	DMSO
NCRC24637	BBP60006	6807-83-6	Trifolirhizin	16-E6	446.404	10mM	DMSO
NCRC24638	BBP60007	519-02-8	Matrine	16-E7	248.364	10mM	DMSO
NCRC24639	BBP60008	16837-52-8	Oxymatrine	16-E8	264.363	10mM	DMSO
NCRC24640	BBP60009	3621-38-3	Jatrorrhizine	16-E9	338.377	10mM	DMSO
NCRC24641	BBP60010	3486-67-7	Palmatine	16-E10	352.404	10mM	DMSO
NCRC24642	BBP60011	481-72-1	Aloeemodin	16-E11	270.237	10mM	DMSO
NCRC24643	BBP60012	2447-54-3	Sanguinarine	16-F2	332.329	10mM	DMSO
NCRC24644	BBP60013	7689-03-4	Camptothecin	16-F3	348.352	10mM	DMSO
NCRC24645	BBP60014	58316-41-9	Saikosaponin B2	16-F4	780.982	10mM	DMSO
NCRC24646	BBP60015	29883-15-6	Amygdalin	16-F5	457.428	10mM	DMSO
NCRC24647	BBP60016	50773-41-6	Chonglou Saponin I	16-F6	855.017	10mM	DMSO
NCRC24648	BBP60017	68124-04-9	Chonglou Saponin VII	16-F7	1031.18	10mM	DMSO
NCRC24649	BBP60018	21082-33-7	Sakakin	16-F8	286.278	10mM	DMSO
NCRC24650	BBP60019	19254-69-4	Ergosta-4,6,8(14),22-tetraen-3-one	16-F9	392.617	10mM	DMSO
NCRC24651	BBP60020	22144-77-0	Cytochalasin D	16-F10	507.618	10mM	DMSO
NCRC24652	BBP60021	477-90-7	Bergenin	16-F11	328.271	10mM	DMSO
NCRC24653	BBP60022	14531-47-6	Penta-acetate bergenin	16-G2	538.455	10mM	DMSO
NCRC24654	BBP60023	33815-57-5	Di-O-methylbergenin	16-G3	356.325	10mM	DMSO
NCRC24655	BBP60024	No	11-O-(3-nitrobenzoyl)bergenin	16-G4	477.375	10mM	DMSO
NCRC24656	BBP60025	85643-19-2	Curculigoside	16-G5	466.435	10mM	DMSO
NCRC24657	BBP60026	146905-24-0	1,2-Diacetoxy-4,7,8-trihydroxy-3-(4-hydroxyphenyl)dibenzofuran	16-G6	424.357	10mM	DMSO
NCRC24658	BBP60027	479-20-9	Atranorin	16-G7	374.341	10mM	DMSO
NCRC24659	BBP60028	63968-64-9	Artemisinin	16-G8	282.332	10mM	DMSO
NCRC24660	BBP60029	569-83-5	Xanthohumol	16-G9	354.396	10mM	DMSO
NCRC24661	BBP60030	274675-25-1	Xanthohumol D	16-G10	370.396	10mM	DMSO
NCRC24662	BBP60031	647853-82-5	No	16-G11	478.446	10mM	DMSO
NCRC24663	BBP60032	60-81-1	Phloridzin	16-H2	436.409	10mM	DMSO
NCRC24664	BBP60033	4192-90-9	p-Phlorizin	16-H3	436.409	10mM	DMSO
NCRC24665	BBP60034	80557-12-6	Grifolic acid	16-H4	372.498	10mM	DMSO
NCRC24666	BBP60035	329975-47-5	3,4-Secocucurbita-4,24-diene-3,26,29-trioic acid	16-H5	502.683	10mM	DMSO
NCRC24667	BBP60036	50-89-5	Thymidine	16-H6	242.229	10mM	DMSO
NCRC24668	BBP60037	38395-02-7	Caudatin	16-H7	490.629	10mM	DMSO
NCRC24669	BBP60038	84745-94-8	Qingyanshengenin	16-H8	500.581	10mM	DMSO
NCRC24670	BBP60039	152175-76-3	Forrestin A	16-H9	578.648	10mM	DMSO
NCRC24671	BBP60040	269742-39-4	16-Acetoxy-7-O-acetylhorminone	16-H10	432.507	10mM	DMSO
NCRC24672	BBP60041	120462-42-2	Lophanthoidin B	16-H11	448.506	10mM	DMSO
NCRC24673	BBP60042	120462-45-5	Lophanthoidin E	17-A2	406.469	10mM	DMSO
NCRC24674	BBP60043	120462-46-6	Lophanthoidin F	17-A3	434.523	10mM	DMSO
NCRC24675	BBP60044	125164-55-8	Rosthornin A	17-A4	376.486	10mM	DMSO
NCRC24676	BBP60045	125181-21-7	Rosthornin B	17-A5	434.523	10mM	DMSO
NCRC24677	BBP60046	64657-21-2	Coleonol B	17-A6	410.501	10mM	DMSO
NCRC24678	BBP60047	473981-11-2	Forskolin G	17-A7	436.538	10mM	DMSO
NCRC24679	BBP60048	81873-08-7	Forskolin J	17-A8	452.538	10mM	DMSO
NCRC24680	BBP60049	123043-54-9	Bulleyanin	17-A9	534.595	10mM	DMSO
NCRC24681	BBP60050	122717-54-8	Liangshanin A	17-A10	330.418	10mM	DMSO
NCRC24682	BBP60051	78536-36-4	Excisanin B	17-A11	392.486	10mM	DMSO
NCRC24683	BBP60052	39388-57-3	Kamebanin	17-B2	334.45	10mM	DMSO
NCRC24684	BBP60053	85329-59-5	Trichorabdal A	17-B3	346.417	10mM	DMSO
NCRC24685	BBP60054	959860-49-2	Guajadial	17-B4	474.588	10mM	DMSO
NCRC24686	BBP60055	491-67-8	Baicalein	17-B5	270.237	10mM	DMSO
NCRC24687	BBP60056	5508-58-7	Andrographolide	17-B6	350.449	10mM	DMSO
NCRC24688	BBP60057	28955-30-8	Cassiachromone	17-B7	232.232	10mM	DMSO
NCRC24689	BBP60058	No	Dihydrocassiachromone	17-B8	234.248	10mM	DMSO
NCRC24690	BBP01401	168254-95-3	Wilforol C	17-B9	472.7	10mM	DMSO
NCRC24691	BBP01402	116498-58-9	5,5'-Dimethoxylariciresinol	17-B10	420.453	10mM	DMSO
NCRC24692	BBP01403	2318-78-7	Simiarenone	17-B11	424.702	10mM	DMSO
NCRC24693	BBP01404	4965-99-5	Simiarenol acetate	17-C2	468.754	10mM	DMSO
NCRC24694	BBP01405	20831-76-9	Gentiopicroside	17-C3	356.325	10mM	DMSO
NCRC24695	BBP01406	890928-81-1	24,25-Epoxytirucall-7-en-3,23-dione	17-C4	454.684	10mM	DMSO
NCRC24696	BBP01407	No	Simplidin butyl ether	17-C5	446.49	10mM	DMSO
NCRC24697	BBP01408	458-37-7	Curcumin	17-C6	368.38	10mM	DMSO
NCRC24698	BBP01409	29388-59-8	Secoisolariciresinol	17-C7	362.417	10mM	DMSO
NCRC24699	BBP01410	305364-91-4	5'-Demethylaquillochin	17-C8	402.352	10mM	DMSO
NCRC24700	BBP01411	421583-14-4	Cephalocyclidin A	17-C9	317.336	10mM	DMSO
NCRC24701	BBP01412	57361-74-7	Dihydroepistephamiersine 6-acetate	17-C10	433.495	10mM	DMSO
NCRC24702	BBP01415	596799-30-3	Calyciphylline A	17-C11	385.497	10mM	DMSO
NCRC24703	BBP01416	7044-31-7	17alpha-Neriifolin	17-D2	534.681	10mM	DMSO
NCRC24704	BBP01417	52389-15-8	Epistephamiersine	17-D3	389.442	10mM	DMSO
NCRC24705	BBP01418	139122-81-9	Tripterifordin	17-D4	318.45	10mM	DMSO
NCRC24706	BBP01419	3772-56-3	Totaradiol	17-D5	302.451	10mM	DMSO
NCRC24707	BBP01420	63807-90-9	Dihydroalpinumisoflavone	17-D6	338.354	10mM	DMSO
NCRC24708	BBP01421	60761-00-4	2-Hydroxy-1,8-cineole	17-D7	170.249	10mM	DMSO
NCRC24709	BBP01422	55511-08-5	Biondinin C	17-D8	300.392	10mM	DMSO
NCRC24710	BBP01423	155709-41-4	Isomagnolone	17-D9	282.334	10mM	DMSO
NCRC24711	BBP01425	139726-30-0	Isodunnianol	17-D10	398.494	10mM	DMSO
NCRC24712	BBP01426	65388-03-6	alpha-Isowighteone	17-D11	338.354	10mM	DMSO
NCRC24713	BBP01427	28199-69-1	Dihydrodehydrodiconiferyl alcohol	17-E2	360.401	10mM	DMSO
NCRC24714	BBP01428	114586-47-9	Thevebioside	17-E3	696.822	10mM	DMSO
NCRC24715	BBP01429	21401-21-8	Taxiphyllin	17-E4	311.287	10mM	DMSO
NCRC24716	BBP01430	529-44-2	Myricetin	17-E5	318.235	10mM	DMSO
NCRC24717	BBP01431	16844-71-6	Epifriedelanol	17-E6	428.733	10mM	DMSO
NCRC24718	BBP01432	247036-52-8	6-Deoxy-9alpha-hydroxycedrodorin	17-E7	502.553	10mM	DMSO
NCRC24719	BBP01433	123621-00-1	Clerosterol glucoside	17-E8	574.831	10mM	DMSO
NCRC24720	BBP01434	262355-96-4	7,15-Dihydroxy-8(14)-podocarpen-13-one	17-E9	278.387	10mM	DMSO
NCRC24721	BBP01435	115074-93-6	Soyacerebroside II	17-E10	714.025	10mM	DMSO
NCRC24722	BBP01436	2761-77-5	Communic acid	17-E11	302.451	10mM	DMSO
NCRC24723	BBP01438	164661-12-5	4-(3,4-Dimethoxyphenyl)-3-butene-1,2-diol	17-F2	224.253	10mM	DMSO
NCRC24724	BBP01440	74683-19-5	3-Methoxy-4,5-methylenedioxycinnamaldehyde	17-F3	206.195	10mM	DMSO
NCRC24725	BBP01441	70389-88-7	Voleneol	17-F4	238.366	10mM	DMSO
NCRC24726	BBP01442	14694-15-6	Codaphniphylline	17-F5	469.699	10mM	DMSO
NCRC24727	BBP01443	6610-55-5	Glochidone	17-F6	422.686	10mM	DMSO
NCRC24728	BBP01444	52914-31-5	Dammaradienyl acetate	17-F7	468.754	10mM	DMSO
NCRC24729	BBP01445	84567-08-8	4-Hydroxycephalotaxine	17-F8	331.363	10mM	DMSO
NCRC24730	BBP01446	545-48-2	Erythrodiol	17-F9	442.717	10mM	DMSO
NCRC24731	BBP01447	1202-41-1	3,4-Dihydroxycinnamamide	17-F10	179.173	10mM	DMSO
NCRC24732	BBP01448	140447-14-9	11-Hydroxyjasmonic acid	17-F11	226.269	10mM	DMSO
NCRC24733	BBP01449	217810-46-3	9,16-Dioxo-10,12,14-octadecatrienoic acid	17-G2	306.397	10mM	DMSO
NCRC24734	BBP01450	1745-36-4	alpha-Spinasterol glucoside	17-G3	574.831	10mM	DMSO
NCRC24735	BBP01451	4651-46-1	alpha-Spinasterol acetate	17-G4	454.728	10mM	DMSO
NCRC24736	BBP01452	84104-71-2	Wilforlide A	17-G5	454.684	10mM	DMSO
NCRC24737	BBP01453	114613-59-1	17alpha-Thevebioside	17-G6	696.822	10mM	DMSO
NCRC24738	BBP01455	1092555-03-7	Paxiphylline E	17-G7	399.48	10mM	DMSO
NCRC24739	BBP01456	155051-85-7	4-Hydroxy-3-(3-methyl-2-butenoyl)- 5-(3-methyl-2-butenyl)benzoic acid	17-G8	288.338	10mM	DMSO
NCRC24740	BBP01457	81263-97-0	ent-6,11-Dihydroxy-15-oxo-16-kauren -19-oic acid beta-D-glucopyranosyl ester	17-G9	510.574	10mM	DMSO
NCRC24741	BBP01458	65894-41-9	Daturabietatriene	17-G10	302.451	10mM	DMSO
NCRC24742	BBP01459	203455-81-6	18-nor-8,11,13-Abietatriene-4,15-diol	17-G11	288.424	10mM	DMSO
NCRC24743	BBP01461	127-27-5	Pimaric acid	17-H2	302.451	10mM	DMSO
NCRC24744	BBP01462	112244-29-8	Stigmastane-3,6-diol	17-H3	432.722	10mM	DMSO
NCRC24745	BBP01464	1259-94-5	24-Methylenecycloartanol acetate	17-H4	482.781	10mM	DMSO
NCRC24746	BBP01465	39729-21-0	Daphmacropodine	17-H5	513.752	10mM	DMSO
NCRC24747	BBP01467	97-59-6	Allantoin	17-H6	158.115	10mM	DMSO
NCRC24748	BBP01468	126594-64-7	Cerberidol	17-H7	172.222	10mM	DMSO
NCRC24749	BBP01470	380487-65-0	alpha-Epoxydihydroartemisinic acid	17-H8	252.349	10mM	DMSO
NCRC24750	BBP01471	59014-02-7	8-Hydroxyhyperforin 8,1-hemiacetal	17-H9	552.784	10mM	DMSO
NCRC24751	BBP01474	6246-46-4	Ursonic acid	17-H10	454.684	10mM	DMSO
NCRC24752	BBP01475	81263-98-1	ent-6,9-Dihydroxy-15-oxo-16-kauren -19-oic acid beta-D-glucopyranosyl ester	17-H11	510.574	10mM	DMSO
NCRC24753	BBP01476	37687-34-6	6-Acetonyldihydrosanguinarine	18-A2	389.401	10mM	DMSO
NCRC24754	BBP01477	13403-14-0	Methyl beta-D-fructofuranoside	18-A3	194.182	10mM	DMSO
NCRC24755	BBP01478	1820-84-4	Ethyl beta-D-fructofuranoside	18-A4	208.209	10mM	DMSO
NCRC24756	BBP01479	126594-66-9	Cyclocerberidol	18-A5	188.221	10mM	DMSO
NCRC24757	BBP01480	84108-17-8	Triptotriterpenic acid A	18-A6	472.7	10mM	DMSO
NCRC24758	BBP01481	217650-27-6	4-Cadinen-7-ol	18-A7	222.366	10mM	DMSO
NCRC24759	BBP01482	207446-92-2	Arteannuin N	18-A8	250.333	10mM	DMSO
NCRC24760	BBP01483	207446-89-7	Arteannuin L	18-A9	250.333	10mM	DMSO
NCRC24761	BBP01485	81371-54-2	Momordicoside G	18-A10	632.867	10mM	DMSO
NCRC24762	BBP01486	30273-62-2	3,4,5-Trimethoxycinnamyl alcohol	18-A11	224.253	10mM	DMSO
NCRC24763	BBP01487	640289-58-3	4(15)-Oppositene-1,7-diol	18-B2	238.366	10mM	DMSO
NCRC24764	BBP01488	38968-07-9	2'-O-Methylperlatolic acid	18-B3	458.544	10mM	DMSO
NCRC24765	BBP01489	22864-92-2	6-Acetonyldihydrochelerythrine	18-B4	405.443	10mM	DMSO
NCRC24766	BBP01491	66648-50-8	Ethyl caffeate	18-B5	208.211	10mM	DMSO
NCRC24767	BBP01492	60820-94-2	Phytolaccoside B	18-B6	664.823	10mM	DMSO
NCRC24768	BBP01493	104669-02-5	Iriflophenone 3-C-beta-D-glucopyranoside	18-B7	408.356	10mM	DMSO
NCRC24769	BBP01494	249916-07-2	Borreriagenin	18-B8	214.215	10mM	DMSO
NCRC24770	BBP01495	480-19-3	Isorhamnetin	18-B9	316.262	10mM	DMSO
NCRC24771	BBP01498	57576-34-8	(2,4-Dihydroxyphenyl)acetonitrile	18-B10	149.147	10mM	DMSO
NCRC24772	BBP01499	923950-05-4	3-Acetoxy-4-cadinen-8-one	18-B11	278.387	10mM	DMSO
NCRC24773	BBP01500	6872-88-4	Xanthoplanine	18-C2	356.435	10mM	DMSO
NCRC24774	BBP01501	7224-61-5	Laurifoline	18-C3	342.409	10mM	DMSO
NCRC24775	BBP01502	881388-88-1	Daphniyunnine B	18-C4	343.46	10mM	DMSO
NCRC24776	BBP01503	197018-71-6	5-Hydroxy-4',7-dimethoxyflavone 5-O-beta-D-glucopyranoside	18-C5	460.431	10mM	DMSO
NCRC24777	BBP01504	28420-25-9	6-Hydroxy-2,6-dimethyl-2,7-octadienoic acid	18-C6	184.232	10mM	DMSO
NCRC24778	BBP01506	280565-85-7	Rediocide A	18-C7	794.924	10mM	DMSO
NCRC24779	BBP01507	81910-41-0	Momordicoside I aglycone	18-C8	456.7	10mM	DMSO
NCRC24780	BBP01508	213329-45-4	15,18-Dihydroxy-8,11,13-abietatrien-7-one	18-C9	316.435	10mM	DMSO
NCRC24781	BBP01509	85372-72-1	5,19-Epoxy-19,25- dimethoxycucurbita-6,23-dien-3-ol	18-C10	500.753	10mM	DMSO
NCRC24782	BBP01510	87095-74-7	5-Hydroxy-1,7-diphenyl-6-hepten-3-one	18-C11	280.361	10mM	DMSO
NCRC24783	BBP01511	912329-03-4	Karavilagenin A	18-D2	486.769	10mM	DMSO
NCRC24784	BBP01512	677277-98-4	Rediocide C	18-D3	814.913	10mM	DMSO
NCRC24785	BBP01513	1210347-50-4	Abiesadine I	18-D4	402.524	10mM	DMSO
NCRC24786	BBP01514	491-71-4	Chrysoeriol	18-D5	300.263	10mM	DMSO
NCRC24787	BBP01515	143519-04-4	3-Acetoxy-24-hydroxydammara-20,25-diene	18-D6	484.753	10mM	DMSO
NCRC24788	BBP01516	21040-45-9	Cinnamyl acetate	18-D7	176.212	10mM	DMSO
NCRC24789	BBP01517	127350-68-9	Coclauril	18-D8	151.163	10mM	DMSO
NCRC24790	BBP01518	2688-49-5	6-Hydroxybenzofuran-2(3H)-one	18-D9	150.131	10mM	DMSO
NCRC24791	BBP01519	No	alpha-Spinasterol methylthiomethyl ether	18-D10	472.809	10mM	DMSO
NCRC24792	BBP01520	155709-40-3	Simonsinol	18-D11	398.494	10mM	DMSO
NCRC24793	BBP01521	92466-31-4	4,5-Epoxyartemisinic acid	18-E2	250.333	10mM	DMSO
NCRC24794	BBP01522	24240-04-8	Allocryptopine	18-E3	369.411	10mM	DMSO
NCRC24795	BBP01523	33116-33-5	Stephavanine	18-E4	497.494	10mM	DMSO
NCRC24796	BBP01524	194940-15-3	4-Hydroxycinnamamide	18-E5	163.173	10mM	DMSO
NCRC24797	BBP01525	486-39-5	Coclaurine	18-E6	285.338	10mM	DMSO
NCRC24798	BBP01528	619-57-8	4-Hydroxybenzamide	18-E7	137.136	10mM	DMSO
NCRC24799	BBP01529	221289-20-9	Lethedoside A	18-E8	490.457	10mM	DMSO
NCRC24800	BBP01530	14260-99-2	Daphylloside	18-E9	446.403	10mM	DMSO
NCRC24801	BBP01531	109194-60-7	Tachioside	18-E10	302.277	10mM	DMSO
NCRC24802	BBP01532	58738-31-1	16-Oxoprometaphanine	18-E11	373.4	10mM	DMSO
NCRC24803	BBP01533	155205-65-5	7,15-Dihydroxydehydroabietic acid methyl ester	18-F2	346.461	10mM	DMSO
NCRC24804	BBP01534	40672-47-7	Taxifolin 3-O-beta-D-xylopyranoside	18-F3	436.366	10mM	DMSO
NCRC24805	BBP01535	14371-10-9	Cinnamaldehyde	18-F4	132.159	10mM	DMSO
NCRC24806	BBP01536	614-82-4	2,4-Dihydroxyphenylacetic acid	18-F5	168.147	10mM	DMSO
NCRC24807	BBP01537	130-86-9	Protopine	18-F6	353.369	10mM	DMSO
NCRC24808	BBP01538	213329-46-5	4,15-Dihydroxy-18-nor-8,11,13-abietatrien-7-one	18-F7	302.408	10mM	DMSO
NCRC24809	BBP01539	4481-62-3	Betulonic acid	18-F8	454.684	10mM	DMSO
NCRC24810	BBP00099	No	7-Geranyloxy-5-methoxycoumarin	18-F9	328.402	10mM	DMSO
NCRC24811	BBP00105	1228175-65-2	8-Geranyloxy-5,7-dimethoxycoumarin	18-F10	358.428	10mM	DMSO
NCRC24812	BBP01541	827319-50-6	Perforatumone	18-F11	552.784	10mM	DMSO
NCRC24813	BBP01542	189109-45-3	Byzantionoside B	18-G2	372.453	10mM	DMSO
NCRC24814	BBP01543	1138156-77-0	N-p-coumaroyl-N'-caffeoylputrescine	18-G3	396.436	10mM	DMSO
NCRC24815	BBP01544	21499-24-1	Agrimonolide	18-G4	314.333	10mM	DMSO
NCRC24816	BBP01545	132951-90-7	Macrocarpal A	18-G5	472.614	10mM	DMSO
NCRC24817	BBP01546	105181-06-4	9-Oxoageraphorone	18-G6	234.334	10mM	DMSO
NCRC24818	BBP01547	62356-47-2	Isotschimgin	18-G7	274.355	10mM	DMSO
NCRC24819	BBP01548	1042143-83-8	Yunnandaphninine G	18-G8	469.699	10mM	DMSO
NCRC24820	BBP01549	82442-48-6	Arteannuin A	18-G9	206.281	10mM	DMSO
NCRC24821	BBP01550	64929-59-5	Sendanolactone	18-G10	466.652	10mM	DMSO
NCRC24822	BBP01551	6858-85-1	Prometaphanine	18-G11	359.416	10mM	DMSO
NCRC24823	BBP01552	96552-59-9	5,7-Dihydroxy-2-isopropylchromone	18-H2	220.221	10mM	DMSO
NCRC24824	BBP01554	162602-04-2	3-Hydroxy-5,7-dimethoxy-3',4'- methylenedioxyflavan	18-H3	330.332	10mM	DMSO
NCRC24825	BBP01555	10083-24-6	Piceatannol	18-H4	244.243	10mM	DMSO
NCRC24826	BBP01556	No	No	18-H5	510.575	10mM	DMSO
NCRC24827	BBP01557	No	No	18-H6	482.565	10mM	DMSO
NCRC24828	BBP01558	509077-91-2	Taiwanhomoflavone B	18-H7	568.527	10mM	DMSO
NCRC24829	BBP01559	17622-86-5	Nervogenic acid	18-H8	274.355	10mM	DMSO
NCRC24830	BBP01560	26121-56-2	Picrasin B	18-H9	376.443	10mM	DMSO
NCRC24831	BBP01561	104777-61-9	3alpha-Akebonoic acid	18-H10	440.658	10mM	DMSO
NCRC24832	BBP01562	246266-38-6	3-Geranyl-4-methoxybenzoic acid	18-H11	288.381	10mM	DMSO
