# Supplementary material for: Brevilin A, a Novel Natural Product, Inhibits Janus Kinase Activity and Blocks STAT3 Signaling in Cancer Cells
Source: PLoS One. 2013 May 21;8(5):e63697. doi: 10.1371/journal.pone.0063697 (PMC3660600; doi:10.1371/journal.pone.0063697)
Supplement: Table S2 — First round screening results with fluorescence ratio between treated and control wells. (XLS) [file pone.0063697.s004.xls]

## Sheet: Sheet1
Table S2:First round screening results with fluorescence ratio between treated and control wells.
Lane 8 in each plate was loaded as control with DMSO
Date in plate M row X lane N was reffered as location M-XN(e.g.12-C4 was short for plate12 row C lane 4, as named Brevilin A in Table S1)
Plate 18 and Plate 19 repesented the results of compounds at location M-X8 separately since the corresponding wells in previous plates were used as control wells.
Data in red coulour showed fluorescence ratios lower than 0.5(50%)
N/A means reading errors cuased by protential cell contamination or unknown reading failures.
Plate 1	2	3	4	5	6	7		9	10	11
A	1.96689	1.45184	1.53168	1.2906	1.64596	1.57082	Control	1.38359	1.51791	1.85511
B	0.799029	0.808422	0.819694	0.705413	0.94055	1.0063	Control	0.908927	0.855387	0.902978
C	0.855074	0.661579	0.929279	0.89609	0.884505	0.910493	Control	0.85664	0.891081	0.897343
D	0.664397	0.832531	0.898282	0.949943	0.912684	0.900787	Control	0.782122	0.846934	0.804039
E	0.738601	0.79809	0.665649	0.843489	0.831905	0.803413	Control	0.918633	0.818442	0.704787
F	0.692576	0.824704	0.706978	0.862275	0.991272	0.994716	Control	0.949943	2.26747	1.19854
G	0.827208	0.84756	0.843176	2.7559	1.02133	0.910493	Control	0.908301	0.768659	0.776173
H	0.871982	0.910493	0.829087	1.25177	1.46123	1.21389	Control	0.952135	0.943055	1.01131
Plate 2	2	3	4	5	6	7		9	10	11
A	2.10763	1.23954	1.72405	1.77132	1.6228	1.51773	Control	0.995529	1.52092	1.85851
B	1.03002	1.51453	0.946662	3.84893	1.22772	1.01533	Control	0.856276	0.926222	0.886937
C	0.898116	1.02715	0.840945	0.808687	0.631747	1.22485	Control	0.682849	N/A	N/A
D	1.50495	0.954328	0.852443	1.0297	0.871607	1.12807	Control	N/A	N/A	0.918876
E	0.89077	0.793357	N/A	0.727563	0.892047	0.814117	Control	N/A	0.859789	0.815394
F	0.857553	0.752795	0.852124	0.879591	0.812201	0.815394	Control	N/A	0.756627	N/A
G	0.891728	0.824018	0.907378	0.818908	0.664005	0.709039	Control	N/A	1.02747	0.783136
H	N/A	1.02204	N/A	0.966784	N/A	N/A	Control	N/A	1	0.965506
Plate 3	2	3	4	5	6	7		9	10	11
A	1.19683	1.23594	1.09407	1.65107	N/A	1.18635	Control	1.2022	1.03221	1.42766
B	0.682771	1.34202	0.875767	0.893405	0.795757	0.706288	Control	0.824642	0.826431	0.851227
C	0.768405	0.738753	0.670757	0.823364	0.776074	0.848926	Control	0.821063	0.698108	0.691973
D	0.841513	0.792945	0.68047	0.860941	0.861196	1.05061	Control	0.889315	0.857106	0.731595
E	1.15363	0.827454	0.771984	0.851483	0.896217	1.31084	Control	0.840746	0.767638	0.802914
F	0.793967	0.724693	0.91999	0.78093	0.83001	0.659254	Control	0.739008	0.802403	0.930215
G	0.776074	0.670245	0.663599	0.781697	0.832311	0.680215	Control	N/A	0.744888	0.844836
H	1.48645	1.26227	1.13037	1.09075	0.647495	0.966513	Control	0.872955	0.951176	0.887014
Plate 4	2	3	4	5	6	7		9	10	11
A	2.68239	N/A	1.56115	1.23929	2.79055	1.44804	Control	1.66701	1.90478	2.21081
B	1.01834	0.992621	1.11827	1.081	1.67064	1.5262	Control	1.15817	0.901933	1.8131
C	0.81883	1.0345	0.981079	0.918422	0.9946	1.06979	Control	1.06451	0.871594	0.947442
D	0.955687	1.01076	0.863679	0.919411	0.849829	0.846861	Control	0.956346	0.818171	N/A
E	0.977122	1.02296	0.855765	0.654932	0.868626	1.02692	Control	0.909848	0.962612	0.963931
F	0.86269	1.01175	1.30228	0.84884	1.39791	1.59677	Control	0.814543	0.970526	1.01274
G	0.831032	0.881817	1.42627	0.947772	0.796076	0.963931	Control	1.01801	0.73177	0.835978
H	1.5473	1.11299	0.997898	0.949091	0.867307	0.961952	Control	0.974154	1.31151	1.20335
Plate 5	2	3	4	5	6	7		9	10	11
A	1.66384	1.21875	2.57926	1.19409	1.05177	1.59297	Control	1.44668	2.97218	2.0511
B	0.842553	0.728871	1.32648	0.940643	0.82526	0.912577	Control	N/A	1.22159	0.759205
C	1.08551	0.824126	0.663099	0.740777	0.654311	1.05971	Control	0.876573	0.769694	0.921932
D	0.684078	1.14108	0.661115	0.847372	0.760055	0.662532	Control	0.815054	0.429781	0.719515
E	N/A	0.896701	0.780467	0.783019	0.621142	0.752968	Control	0.858145	0.621142	0.83263
F	0.935256	0.785003	0.861547	0.846238	0.771395	0.896417	Control	0.782168	0.886778	0.938375
G	0.591942	0.767143	0.685212	1.19806	0.73369	0.823559	Control	0.799745	0.764308	0.733407
H	0.843403	1.27489	0.995925	0.937808	0.863248	0.996208	Control	1.09175	0.803714	0.947163
Plate 6	2	3	4	5	6	7		9	10	11
A	2.31452	2.42733	1.77737	1.48151	1.75918	1.10121	Control	1.5845	1.18273	1.42255
B	1.15835	0.853023	0.874494	0.897785	0.781695	0.90761	Control	1.00696	0.889415	1.07137
C	1.09539	0.898512	0.993859	1.00987	1.05645	1.20384	Control	1.07356	1.33085	0.88432
D	0.740208	0.678342	0.72274	1.00187	0.735841	N/A	Control	N/A	1.16927	1.3243
E	0.817359	0.763135	0.807169	0.981122	0.921803	0.768594	Control	1.08629	0.902152	0.978938
F	0.83046	0.148478	0	1.10231	1.05936	1.00041	Control	1.13797	1.61689	0.94473
G	0.897785	0.827912	0.95492	0.736569	0.660874	0.739481	Control	0.977847	1.25297	0.924715
H	1.1467	1.38543	0.868307	0.910522	1.06737	3.0762	Control	1.1114	1.08229	1.17109
Plate 7	2	3	4	5	6	7		9	10	11
A	1.54046	1.58701	1.225	1.4784	1.66523	1.29449	Control	1.21013	1.25991	1.38693
B	1.07115	N/A	0.968042	1.01652	0.876247	0.814836	Control	1.14452	0.555614	0.880449
C	N/A	N/A	0.910832	1.07212	1.20658	N/A	Control	0.990021	0.997778	0.963517
D	N/A	0.988728	0.935073	0.882065	0.916327	N/A	Control	1.02105	0.955436	1.51848
E	N/A	0.981294	N/A	N/A	N/A	N/A	Control	1.08602	1.24924	0.927963
F	N/A	N/A	N/A	0.774433	N/A	N/A	Control	0.798675	N/A	0.833259
G	0.927639	N/A	N/A	N/A	N/A	1.03592	Control	1.03107	0.887883	N/A
H	N/A	N/A	N/A	N/A	N/A	1.40956	Control	1.7554	1.41602	N/A
Plate 8	2	3	4	5	6	7		9	10	11
A	N/A	N/A	1.24055	1.29058	1.79094	N/A	Control	1.27457	1.37564	1.40533
B	1.02439	1.50974	1.65651	0.919985	N/A	9.70654	Control	N/A	1.04674	1.53275
C	0.82792	0.690823	0.989701	2.2099	1.77392	1.05875	Control	1.13547	1.09644	1.09844
D	1.19518	N/A	0.932327	1.02639	1.45903	0.934662	Control	0.95034	1.68519	0.970354
E	N/A	0.951007	N/A	0.865613	N/A	1.00371	Control	N/A	N/A	5.65234
F	0.833924	N/A	N/A	N/A	N/A	2.11383	Control	1.37698	0.94567	0.96535
G	0.99804	0.954676	0.804236	1.40866	2.29129	N/A	Control	N/A	1.65284	N/A
H	N/A	1.15849	0	1.60147	8.98937	1.39666	Control	1.19618	1.16649	1.15015
Plate 9	2	3	4	5	6	7		9	10	11
A	1.50851	1.08559	1.16112	1.14644	1.19598	1.20576	Control	1.12565	1.37976	1.10424
B	1.02351	1.15378	0.921372	1.15745	1.03054	0.92657	Control	0.889874	1.12503	1.27549
C	0.87275	1.98494	1.06204	0.903024	1.16999	1.00363	Control	1.29383	1.46478	0.974886
D	0.944612	0.908834	0.887734	0.874279	0.943695	0.910363	Control	1.1498	1.07458	1.18314
E	0.982531	1.06357	0.918314	0.969076	0.911586	0.924735	Control	1.15561	1.10944	0.964489
F	0.971217	1.01953	1.03788	1.27365	1.12565	1.05653	Control	1.02748	1.62287	0.934827
G	0.907611	0.898131	1.05592	0.992011	0.859906	0.904553	Control	0.897213	1.38802	0.817094
H	0.973663	1.20148	1.18803	1.17121	1.15837	1.33451	Control	1.18069	1.38435	0.911586
Plate 10	2	3	4	5	6	7		9	10	11
A	1.14307	1.07224	0.984448	N/A	0.904227	N/A	Control	0.915427	0.855186	N/A
B	0.827638	0.728649	0.868506	0.903319	0.972944	0.851251	Control	N/A	0.863359	0.75771
C	0.803723	0.762856	0.763159	0.778598	0.954176	1.00776	Control	0.931169	0.791009	N/A
D	0.838234	0.863359	N/A	0.712302	0.87123	0.860938	Control	0.886669	0.887274	0.927536
E	0.741363	0.846407	0.80887	0.964165	0.946305	1.00988	Control	0.870322	0.885761	0.812805
F	0.677489	1.58686	0.787074	0.89787	2.53438	1.04348	Control	0.969614	N/A	0.850645
G	0.817951	3.35959	0.864268	1.08192	0.876982	0.814621	Control	1.00836	0.874863	0.728649
H	1.25326	1.29322	0.987172	0.947516	1.02653	0.985659	Control	1.84145	1.00322	1.07345
Plate 11	2	3	4	5	6	7		9	10	11
A	N/A	1.48469	1.14982	N/A	1.20386	1.19789	Control	1.26354	N/A	N/A
B	0.945584	0.930001	0.7566	0.859712	1.01554	1.01488	Control	1.12363	N/A	0.918729
C	0.848108	1.13391	0.96614	0.820589	0.834183	1.31228	Control	1.00659	0.849103	0.900162
D	0.888889	0.938622	0.918397	0.801028	1.00559	0.952215	Control	1.49729	0.960836	0.797381
E	0.873306	0.842803	0.912761	N/A	0.667744	1.06594	Control	0.927349	1.40312	0.85076
F	1.22508	1.13357	0.943926	0.834846	1.18828	1.30034	Control	0.92768	1.10871	0.89983
G	1.48535	0.752953	N/A	0.922376	N/A	1.49994	Control	N/A	0.675701	0.0606739
H	N/A	1.47076	1.42468	1.11136	N/A	1.23635	Control	N/A	N/A	N/A
Plate 12	2	3	4	5	6	7		9	10	11
A	5.03536	1.65484	1.69951	1.55266	1.72158	1.73006	Control	1.93184	1.31442	1.9321
B	0.880816	0.805853	0.824851	0.790963	0.650022	0.784289	Control	1.08029	0.904692	0.77556
C	1.75573	0.722418	0.319107	0.638727	0.689301	0.690841	Control	0.755279	0.795584	0.696746
D	0.724729	0.797895	0.663115	0.672614	0.665426	0.707785	Control	0.91188	1.00353	0.802259
E	0.69803	1.0369	0.616392	0.670817	0.675695	0.661062	Control	0.723188	0.640267	0.735511
F	0.740646	0.685707	0.794557	0.707015	0.623067	0.882613	Control	0.684167	0.742699	0.665939
G	0.710866	0.628458	0.703421	0.662602	0.678262	0.726526	Control	0.783262	0.59534	0.526282
H	1.30672	1.241	1.09775	1.19376	1.13497	1.17887	Control	1.21353	1.30364	1.53803
Plate 13	2	3	4	5	6	7		9	10	11
A	1.45108	1.51559	1.29052	1.55946	N/A	N/A	Control	1.1592	0.962798	1.46484
B	0.883091	0.806537	N/A	N/A	N/A	0.866748	Control	N/A	1.05627	1.0233
C	N/A	0.821446	N/A	0.957064	0.985162	0.980288	Control	0.900867	0.864741	N/A
D	0.861587	0.992044	0.996344	1.00179	0.950183	0.89628	Control	0.961078	N/A	0.994337
E	0.95477	0.978855	0.980288	0.930399	1.04824	1.07749	Control	N/A	1.03591	0.974841
F	1.03562	1.03247	N/A	N/A	1.21024	1.021	Control	1.41954	1.00609	1.04824
G	0.809404	0.950183	1.11562	0.979428	1.14429	0.964519	Control	0.989176	N/A	1.13655
H	1.04939	1.26271	1.21769	1.1721	1.18242	1.16379	Control	1.05197	1.03763	1.41983
Plate 14	2	3	4	5	6	7		9	10	11
A	0.895563	0.914023	0.975103	N/A	0.820639	N/A	Control	0.926782	0.778562	0.877647
B	0.712053	0.696308	5.13666	1.01772	0.784806	N/A	Control	0.878733	0.743814	0.589079
C	N/A	0.793764	0.888505	0.85783	0.943884	N/A	Control	N/A	0.720468	0.826611
D	N/A	N/A	0.78752	0.967502	N/A	N/A	Control	N/A	0.747886	0.7392
E	0.800551	0.903436	1.46863	0.86163	0.810595	0.92081	Control	0.919452	0.911037	N/A
F	N/A	0.800551	0.775576	0.744629	0.856744	N/A	Control	0.94117	0.926782	0.816024
G	0.70771	0.789964	6.84907	0.870046	0.279338	N/A	Control	0.91538	0.725898	N/A
H	0.894478	1.16649	6.33192	0.954471	4.49438	N/A	Control	0.845071	1.54138	2.1929
Plate 15	2	3	4	5	6	7		9	10	11
A	N/A	N/A	1.035	1.24374	1.18961	1.16441	Control	1.08757	0.916161	1.39244
B	1.16908	1.00358	0.989267	0.912739	0.952248	0.925183	Control	2.44735	1.16006	1.43693
C	1.00762	1.02411	0.98709	1.00824	0.98429	1.07917	Control	1.06082	N/A	1.05771
D	0.979935	1.02318	1.06766	1.28387	N/A	N/A	Control	1.14326	1.03718	1.06611
E	0.926116	1.00078	1.01633	1.25712	1.18774	0.977757	Control	0.990201	1.02753	1.02535
F	0.760616	0.896251	1.03469	0.94727	0.974335	1.04184	Control	1.09473	1.049	0.762794
G	1.49946	1.04526	1.13175	0.932338	1.07824	1.13641	Control	1.03935	1.09597	0.980868
H	1.48048	1.54861	2.25572	1.12241	1.18121	1.08291	Control	4.58889	1.13579	1.30596
Plate 16	2	3	4	5	6	7		9	10	11
A	1.16375	1.44506	1.12214	1.37644	1.27211	1.17524	Control	1.15816	1.0647	1.35222
B	0.969998	0.838036	N/A	0.931807	N/A	0.999185	Control	1.04048	0.951679	1.05011
C	0.923113	0.918766	0.912245	1.80834	1.22616	1.04079	Control	1.0321	1.01316	1.04328
D	1.00664	1.01378	1.05725	1.0439	1.04576	1.06315	Control	0.913798	0.993906	0.969688
E	1.10382	1.0616	0.886163	1.06625	1.48046	0.933359	Control	0.972793	0.913798	1.2718
F	0.0645837	1.09637	0.756064	0.734951	0.589327	0.0919076	Control	0.645837	0.598331	0.71601
G	1.18548	0.929323	0.942364	0.929633	0.810712	0.859461	Control	0.916282	0.920939	0.850146
H	0.919387	1.11438	1.06222	1.11686	1.23951	0.95851	Control	1.18859	1.03117	1.02682
Plate 17	2	3	4	5	6	7		9	10	11
A	1.13075	1.14696	1.02407	0.805604	1.04114	1.21296	Control	1.20499	2.34228	1.10771
B	1.15635	0.832913	0.907442	1.0986	0.772322	0.929062	Control	0.761227	0.796217	0.875867
C	7.08402	1.14753	2.20062	1.03431	0.98567	0.981972	Control	0.968602	0.939587	0.959215
D	0.831775	5.55332	1.12648	1.34182	1.47495	0.933044	Control	0.883832	1.02009	0.942716
E	5.97262	0.849127	4.7682	2.62788	2.79344	3.45994	Control	1.12932	0.914269	0.929631
F	2.50101	3.74356	3.97682	1.38534	5.88501	2.82274	Control	1.02037	1.17996	1.01412
G	1.39644	5.09533	1.95313	2.8748	1.1316	6.07076	Control	0.957793	1.33243	1.2835
H	16.844	14.3703	1.85784	11.2167	11.1234	11.0002	Control	5.43271	1.27469	1.20755
Plate 18	2	3	4	5	6	7		9	10	11
A	1.55263	1.27368	1.19327	1.32405	1.66251	1.08281	Control	1.17648	1.18384	1.37943
B	1.51935	1.15674	1.54674	1.30962	1.21654	1.24629	Control	1.18031	1.01624	1.04658
C	2.84576	1.39328	1.34261	1.38562	1.31257	2.3777	Control	1.20976	1.07397	1.61302
D	2.55002	3.14356	2.1612	1.92997	1.54174	1.22155	Control	1.11226	1.02301	0.838617
E	1.09459	1.28547	0.97441	1.01683	1.04952	1.22832	Control	1.11315	0.851283	1.00033
F	1.01211	1.16823	1.29224	1.58062	1.27162	1.01859	Control	1.45101	0.973821	1.00416
G	1.16087	0.999742	1.78387	0.995029	1.05541	1.24187	Control	0.965868	0.780588	0.779116
H	2.03012	1.42421	1.63747	1.45955	1.31875	1.29637	Control	1.57119	1.18296	1.27457
Plate 19	Plate1 lane 8	Plate2 lane 8	Plate3 lane 8	Plate4 lane 8	Plate5 lane 8	Plate6 lane 8		Plate7 lane 8	Plate8 lane 8	Plate9 lane 8
A	1.29447	1.35546	1.01044	1.16631	N/A	1.36748	Control	1.23932	1.42354	1.40198
B	0.791097	N/A	N/A	0.926027	1.02707	0.988563	Control	1.21067	0.202703	0.998421
C	0.969464	N/A	0.906927	0.966075	1.45989	1.09546	Control	1.42601	0.979938	0.872117
D	0.938042	N/A	0.995957	0.961146	1.15923	2.10928	Control	0.915245	0.999961	1.10871
E	0.905695	0.91925	1.23224	0.966383	1.04401	1.32342	Control	1.11302	1.04494	0.934345
F	0.798799	N/A	0.878278	0.850245	0.954985	1.12503	Control	0.949748	0.990412	0.973468
G	0.86688	0.858562	0.800647	N/A	0.912781	0.926643	Control	N/A	N/A	0.852401
H	1.1848	1.0283	1.52644	1.20759	1.35361	2.00239	Control	N/A	N/A	1.52921
Plate 20	Plate10 lane 8	Plate11 lane 8	Plate12 lane 8	Plate13 lane 8	Plate14 lane 8	Plate15 lane 8		Plate16 lane 8	Plate17 lane 8	Plate18 lane 8
A	0.905794	0.936828	N/A	0.0842716	N/A	1.26357	Control	1.02413	1.05087	1.0216
B	0.743306	0.852809	N/A	0.764752	0.761977	0.877787	Control	1.13388	1.78863	0.788974
C	0.732457	0.79074	0.862901	0.753903	1.03977	0.851295	Control	0.739269	0.756931	1.17778
D	N/A	0.769798	N/A	0.871227	N/A	0.816224	Control	0.505125	1.14297	0.986533
E	0.690321	0.812439	N/A	0.889898	1.01479	0.859116	Control	0.813196	0.931025	0.813196
F	0.758192	0.503359	N/A	0.819504	N/A	0.815214	Control	N/A	0.919418	0.614375
G	1.06475	0.721355	N/A	0.546504	0.801842	1.21286	Control	0.757435	0.949696	0.806636
H	N/A	1.02312	0.818747	0.975431	1.1036	1.05466	Control	N/A	2.87381	1.28653
