# Supplementary material for: Brevilin A, a Novel Natural Product, Inhibits Janus Kinase Activity and Blocks STAT3 Signaling in Cancer Cells
Source: PLoS One. 2013 May 21;8(5):e63697. doi: 10.1371/journal.pone.0063697 (PMC3660600; doi:10.1371/journal.pone.0063697)
Supplement: Table S4 — First round screening results with Z score. (XLS) [file pone.0063697.s006.xls]

## Sheet: Sheet1
Table S4:First round screening results with Z score
Lane 8 in each plate was loaded as control with DMSO
Date in plate M row X lane N was reffered as location M-XN(e.g.12-C4 was short for plate12 row C lane 4 , as named Brevilin A in Table S1)
Plate 18 and Plate 19 repesented the results of compounds at location M-X8 separately since the corresponding wells in previous plates were used as control wells.
Data in red coulour shows compound that has a value -1.19<z≤-0.67.
N/A means reading errors cuased by protential cell contamination or unknown reading failures.
Plate 1	2	3	4	5	6	7		9	10	11
A	0.83	0.3	0.39	0.14	0.5	0.43	Control	0.23	0.37	0.72
B	-0.37	-0.36	-0.35	-0.46	-0.22	-0.15	Control	-0.25	-0.31	-0.26
C	-0.31	-0.51	-0.23	-0.27	-0.28	-0.25	Control	-0.31	-0.27	-0.27
D	-0.5	-0.33	-0.26	-0.21	-0.25	-0.26	Control	-0.38	-0.32	-0.36
E	-0.43	-0.37	-0.5	-0.32	-0.33	-0.36	Control	-0.24	-0.35	-0.46
F	-0.48	-0.34	-0.46	-0.3	-0.17	-0.17	Control	-0.21	1.14	0.04
G	-0.34	-0.32	-0.32	1.65	-0.14	-0.25	Control	-0.25	-0.4	-0.39
H	-0.29	-0.25	-0.34	0.1	0.31	0.06	Control	-0.21	-0.22	-0.15
Plate 2	2	3	4	5	6	7		9	10	11
A	0.98	0.09	0.58	0.63	0.48	0.37	Control	-0.16	0.38	0.72
B	-0.13	0.37	-0.21	2.77	0.07	-0.14	Control	-0.31	-0.24	-0.28
C	-0.26	-0.13	-0.32	-0.36	-0.54	0.07	Control	-0.49	N/A	N/A
D	0.36	-0.21	-0.31	-0.13	-0.29	-0.03	Control	N/A	N/A	-0.24
E	-0.27	-0.37	N/A	-0.44	-0.27	-0.35	Control	N/A	-0.3	-0.35
F	-0.31	-0.41	-0.31	-0.28	-0.35	-0.35	Control	N/A	-0.41	N/A
G	-0.27	-0.34	-0.26	-0.35	-0.51	-0.46	Control	N/A	-0.13	-0.38
H	N/A	-0.14	N/A	-0.19	N/A	N/A	Control	N/A	-0.16	-0.2
Plate 3	2	3	4	5	6	7		9	10	11
A	0.04	0.08	-0.06	0.51	N/A	0.03	Control	0.05	-0.13	0.28
B	-0.49	0.19	-0.29	-0.27	-0.37	-0.46	Control	-0.34	-0.34	-0.31
C	-0.4	-0.43	-0.5	-0.34	-0.39	-0.32	Control	-0.34	-0.47	-0.48
D	-0.32	-0.37	-0.49	-0.3	-0.3	-0.11	Control	-0.27	-0.31	-0.44
E	0	-0.34	-0.39	-0.31	-0.27	0.16	Control	-0.32	-0.4	-0.36
F	-0.37	-0.44	-0.24	-0.39	-0.33	-0.51	Control	-0.43	-0.36	-0.23
G	-0.39	-0.5	-0.51	-0.38	-0.33	-0.49	Control	N/A	-0.42	-0.32
H	0.34	0.11	-0.03	-0.07	-0.52	-0.19	Control	-0.29	-0.21	-0.28
Plate 4	2	3	4	5	6	7		9	10	11
A	1.57	N/A	0.42	0.09	1.68	0.3	Control	0.53	0.77	1.08
B	-0.14	-0.17	-0.04	-0.08	0.53	0.38	Control	0	-0.26	0.68
C	-0.35	-0.12	-0.18	-0.24	-0.17	-0.09	Control	-0.09	-0.29	-0.21
D	-0.21	-0.15	-0.3	-0.24	-0.31	-0.32	Control	-0.2	-0.35	N/A
E	-0.18	-0.14	-0.31	-0.51	-0.29	-0.13	Control	-0.25	-0.2	-0.2
F	-0.3	-0.15	0.15	-0.32	0.25	0.45	Control	-0.35	-0.19	-0.15
G	-0.33	-0.28	0.28	-0.21	-0.37	-0.2	Control	-0.14	-0.44	-0.33
H	0.4	-0.04	-0.16	-0.21	-0.3	-0.2	Control	-0.19	0.16	0.05
Plate 5	2	3	4	5	6	7		9	10	11
A	0.52	0.07	1.46	0.04	-0.11	0.45	Control	0.3	1.87	0.92
B	-0.32	-0.44	0.18	-0.22	-0.34	-0.25	Control	N/A	0.07	-0.41
C	-0.07	-0.34	-0.51	-0.43	-0.52	-0.1	Control	-0.29	-0.4	-0.24
D	-0.48	-0.01	-0.51	-0.32	-0.41	-0.51	Control	-0.35	-0.75	-0.45
E	N/A	-0.27	-0.39	-0.38	-0.55	-0.41	Control	-0.31	-0.55	-0.33
F	-0.23	-0.38	-0.3	-0.32	-0.39	-0.27	Control	-0.38	-0.28	-0.22
G	-0.58	-0.4	-0.48	0.04	-0.43	-0.34	Control	-0.37	-0.4	-0.43
H	-0.32	0.12	-0.16	-0.22	-0.3	-0.16	Control	-0.07	-0.36	-0.21
Plate 6	2	3	4	5	6	7		9	10	11
A	1.19	1.31	0.64	0.34	0.62	-0.06	Control	0.44	0.03	0.27
B	0	-0.31	-0.29	-0.26	-0.38	-0.25	Control	-0.15	-0.27	-0.09
C	-0.06	-0.26	-0.17	-0.15	-0.1	0.05	Control	-0.08	0.18	-0.28
D	-0.43	-0.49	-0.44	-0.16	-0.43	N/A	Control	N/A	0.01	0.17
E	-0.35	-0.4	-0.36	-0.18	-0.24	-0.4	Control	-0.07	-0.26	-0.18
F	-0.33	-1.04	-1.19	-0.05	-0.1	-0.16	Control	-0.02	0.47	-0.22
G	-0.26	-0.34	-0.21	-0.43	-0.51	-0.43	Control	-0.18	0.1	-0.24
H	-0.01	0.24	-0.3	-0.25	-0.09	1.97	Control	-0.05	-0.08	0.02
Plate 7	2	3	4	5	6	7		9	10	11
A	0.4	0.44	0.07	0.33	0.52	0.14	Control	0.06	0.11	0.24
B	-0.09	N/A	-0.19	-0.14	-0.29	-0.35	Control	-0.01	-0.62	-0.28
C	N/A	N/A	-0.25	-0.09	0.05	N/A	Control	-0.17	-0.16	-0.2
D	N/A	-0.17	-0.23	-0.28	-0.25	N/A	Control	-0.14	-0.21	0.37
E	N/A	-0.18	N/A	N/A	N/A	N/A	Control	-0.07	0.1	-0.23
F	N/A	N/A	N/A	-0.39	N/A	N/A	Control	-0.37	N/A	-0.33
G	-0.23	N/A	N/A	N/A	N/A	-0.12	Control	-0.13	-0.28	N/A
H	N/A	N/A	N/A	N/A	N/A	0.26	Control	0.62	0.27	N/A
Plate 8	2	3	4	5	6	7		9	10	11
A	N/A	N/A	0.09	0.14	0.65	N/A	Control	0.12	0.23	0.26
B	-0.13	0.36	0.52	-0.24	N/A	8.79	Control	N/A	-0.11	0.39
C	-0.34	-0.48	-0.17	1.08	0.64	-0.1	Control	-0.02	-0.06	-0.06
D	0.04	N/A	-0.23	-0.13	0.31	-0.23	Control	-0.21	0.54	-0.19
E	N/A	-0.21	N/A	-0.3	N/A	-0.16	Control	N/A	N/A	4.62
F	-0.33	N/A	N/A	N/A	N/A	0.99	Control	0.23	-0.22	-0.2
G	-0.16	-0.21	-0.36	0.26	1.17	N/A	Control	N/A	0.51	N/A
H	N/A	0	-1.19	0.46	8.05	0.25	Control	0.04	0.01	-0.01
Plate 9	2	3	4	5	6	7		9	10	11
A	0.36	-0.07	0.01	-0.01	0.04	0.05	Control	-0.03	0.23	-0.05
B	-0.14	0	-0.24	0	-0.13	-0.24	Control	-0.27	-0.03	0.12
C	-0.29	0.85	-0.1	-0.26	0.01	-0.16	Control	0.14	0.32	-0.19
D	-0.22	-0.25	-0.28	-0.29	-0.22	-0.25	Control	-0.01	-0.08	0.03
E	-0.18	-0.09	-0.24	-0.19	-0.25	-0.24	Control	0	-0.05	-0.2
F	-0.19	-0.14	-0.12	0.12	-0.03	-0.1	Control	-0.13	0.48	-0.23
G	-0.25	-0.26	-0.1	-0.17	-0.3	-0.26	Control	-0.27	0.24	-0.35
H	-0.19	0.05	0.03	0.02	0	0.18	Control	0.03	0.24	-0.25
Plate 10	2	3	4	5	6	7		9	10	11
A	-0.01	-0.09	-0.18	N/A	-0.26	N/A	Control	-0.25	-0.31	N/A
B	-0.34	-0.44	-0.3	-0.26	-0.19	-0.31	Control	N/A	-0.3	-0.41
C	-0.36	-0.4	-0.4	-0.39	-0.21	-0.15	Control	-0.23	-0.37	N/A
D	-0.33	-0.3	N/A	-0.46	-0.29	-0.3	Control	-0.28	-0.28	-0.23
E	-0.43	-0.32	-0.36	-0.2	-0.22	-0.15	Control	-0.29	-0.28	-0.35
F	-0.49	0.44	-0.38	-0.26	1.42	-0.12	Control	-0.19	N/A	-0.31
G	-0.35	2.27	-0.3	-0.08	-0.29	-0.35	Control	-0.15	-0.29	-0.44
H	0.1	0.14	-0.17	-0.21	-0.13	-0.17	Control	0.71	-0.16	-0.08
Plate 11	2	3	4	5	6	7		9	10	11
A	N/A	0.34	-0.01	N/A	0.05	0.04	Control	0.11	N/A	N/A
B	-0.22	-0.23	-0.41	-0.3	-0.14	-0.14	Control	-0.03	N/A	-0.24
C	-0.32	-0.02	-0.19	-0.34	-0.33	0.16	Control	-0.15	-0.31	-0.26
D	-0.27	-0.22	-0.24	-0.36	-0.15	-0.21	Control	0.35	-0.2	-0.37
E	-0.29	-0.32	-0.25	N/A	-0.5	-0.09	Control	-0.23	0.25	-0.31
F	0.07	-0.02	-0.22	-0.33	0.03	0.15	Control	-0.23	-0.05	-0.26
G	0.34	-0.41	N/A	-0.24	N/A	0.35	Control	N/A	-0.49	-1.13
H	N/A	0.32	0.28	-0.05	N/A	0.08	Control	N/A	N/A	N/A
Plate 12	2	3	4	5	6	7		9	10	11
A	3.99	0.51	0.56	0.41	0.58	0.59	Control	0.8	0.16	0.8
B	-0.28	-0.36	-0.34	-0.37	-0.52	-0.38	Control	-0.08	-0.26	-0.39
C	0.62	-0.45	-0.86	-0.53	-0.48	-0.48	Control	-0.41	-0.37	-0.47
D	-0.44	-0.37	-0.51	-0.5	-0.5	-0.46	Control	-0.25	-0.16	-0.36
E	-0.47	-0.12	-0.55	-0.5	-0.49	-0.51	Control	-0.44	-0.53	-0.43
F	-0.43	-0.48	-0.37	-0.46	-0.55	-0.28	Control	-0.48	-0.42	-0.5
G	-0.46	-0.54	-0.46	-0.51	-0.49	-0.44	Control	-0.38	-0.58	-0.65
H	0.16	0.09	-0.06	0.04	-0.02	0.02	Control	0.06	0.15	0.39
Plate 13	2	3	4	5	6	7		9	10	11
A	0.3	0.37	0.14	0.42	N/A	N/A	Control	0	-0.2	0.32
B	-0.28	-0.36	N/A	N/A	N/A	-0.3	Control	N/A	-0.1	-0.14
C	N/A	-0.34	N/A	-0.2	-0.18	-0.18	Control	-0.26	-0.3	N/A
D	-0.3	-0.17	-0.16	-0.16	-0.21	-0.27	Control	-0.2	N/A	-0.17
E	-0.21	-0.18	-0.18	-0.23	-0.11	-0.08	Control	N/A	-0.12	-0.19
F	-0.12	-0.13	N/A	N/A	0.06	-0.14	Control	0.27	-0.15	-0.11
G	-0.36	-0.21	-0.04	-0.18	-0.01	-0.2	Control	-0.17	N/A	-0.02
H	-0.11	0.11	0.06	0.02	0.03	0.01	Control	-0.11	-0.12	0.27
Plate 14	2	3	4	5	6	7		9	10	11
A	-0.27	-0.25	-0.19	N/A	-0.34	N/A	Control	-0.24	-0.39	-0.29
B	-0.46	-0.47	4.09	-0.14	-0.38	N/A	Control	-0.28	-0.42	-0.58
C	N/A	-0.37	-0.27	-0.31	-0.22	N/A	Control	N/A	-0.45	-0.34
D	N/A	N/A	-0.38	-0.19	N/A	N/A	Control	N/A	-0.42	-0.43
E	-0.36	-0.26	0.32	-0.3	-0.35	-0.24	Control	-0.24	-0.25	N/A
F	N/A	-0.36	-0.39	-0.42	-0.31	N/A	Control	-0.22	-0.24	-0.35
G	-0.46	-0.38	5.85	-0.29	-0.9	N/A	Control	-0.25	-0.44	N/A
H	-0.27	0.01	5.32	-0.21	3.43	N/A	Control	-0.32	0.4	1.07
Plate 15	2	3	4	5	6	7		9	10	11
A	N/A	N/A	-0.12	0.09	0.04	0.01	Control	-0.07	-0.25	0.24
B	0.01	-0.16	-0.17	-0.25	-0.21	-0.24	Control	1.33	0	0.29
C	-0.15	-0.14	-0.17	-0.15	-0.18	-0.08	Control	-0.1	N/A	-0.1
D	-0.18	-0.14	-0.09	0.13	N/A	N/A	Control	-0.01	-0.12	-0.09
E	-0.24	-0.16	-0.14	0.1	0.03	-0.18	Control	-0.17	-0.13	-0.13
F	-0.41	-0.27	-0.12	-0.21	-0.19	-0.12	Control	-0.06	-0.11	-0.4
G	0.35	-0.11	-0.02	-0.23	-0.08	-0.02	Control	-0.12	-0.06	-0.18
H	0.33	0.4	1.13	-0.03	0.03	-0.07	Control	3.53	-0.02	0.15
Plate 16	2	3	4	5	6	7		9	10	11
A	0.01	0.3	-0.03	0.23	0.12	0.02	Control	0	-0.09	0.2
B	-0.19	-0.33	N/A	-0.23	N/A	-0.16	Control	-0.12	-0.21	-0.11
C	-0.24	-0.24	-0.25	0.67	0.07	-0.12	Control	-0.13	-0.15	-0.12
D	-0.15	-0.15	-0.1	-0.11	-0.11	-0.09	Control	-0.25	-0.17	-0.19
E	-0.05	-0.1	-0.28	-0.09	0.33	-0.23	Control	-0.19	-0.25	0.12
F	-1.12	-0.06	-0.41	-0.43	-0.58	-1.09	Control	-0.52	-0.57	-0.45
G	0.03	-0.23	-0.22	-0.23	-0.35	-0.3	Control	-0.25	-0.24	-0.31
H	-0.24	-0.04	-0.1	-0.04	0.09	-0.2	Control	0.03	-0.13	-0.13
Plate 17	2	3	4	5	6	7		9	10	11
A	-0.03	-0.01	-0.14	-0.36	-0.12	0.06	Control	0.05	1.22	-0.05
B	0	-0.33	-0.25	-0.06	-0.39	-0.23	Control	-0.41	-0.37	-0.29
C	6.09	-0.01	1.07	-0.12	-0.17	-0.18	Control	-0.19	-0.22	-0.2
D	-0.33	4.52	-0.03	0.19	0.33	-0.23	Control	-0.28	-0.14	-0.22
E	4.95	-0.31	3.71	1.51	1.68	2.37	Control	-0.03	-0.25	-0.23
F	1.38	2.66	2.9	0.24	4.86	1.71	Control	-0.14	0.03	-0.15
G	0.25	4.05	0.82	1.77	-0.02	5.05	Control	-0.2	0.18	0.13
H	16.13	13.58	0.72	10.34	10.25	10.12	Control	4.4	0.12	0.05
Plate 18	2	3	4	5	6	7		9	10	11
A	0.41	0.12	0.04	0.17	0.52	-0.07	Control	0.02	0.03	0.23
B	0.37	0	0.4	0.16	0.06	0.09	Control	0.03	-0.14	-0.11
C	1.74	0.24	0.19	0.24	0.16	1.26	Control	0.06	-0.08	0.47
D	1.43	2.04	1.03	0.8	0.4	0.07	Control	-0.04	-0.14	-0.33
E	-0.06	0.13	-0.19	-0.14	-0.11	0.07	Control	-0.04	-0.31	-0.16
F	-0.15	0.01	0.14	0.44	0.12	-0.14	Control	0.3	-0.19	-0.16
G	0.01	-0.16	0.65	-0.16	-0.1	0.09	Control	-0.19	-0.39	-0.39
H	0.9	0.28	0.5	0.31	0.17	0.14	Control	0.43	0.03	0.12
Plate 19	Plate1 lane 8	Plate2 lane 8	Plate3 lane 8	Plate4 lane 8	Plate5 lane 8	Plate6 lane 8		Plate7 lane 8	Plate8 lane 8	Plate9 lane 8
A	0.14	0.21	-0.15	0.01	N/A	0.22	Control	0.09	0.28	0.25
B	-0.37	N/A	N/A	-0.24	-0.13	-0.17	Control	0.06	-0.98	-0.16
C	-0.19	N/A	-0.26	-0.19	0.31	-0.06	Control	0.28	-0.18	-0.29
D	-0.22	N/A	-0.16	-0.2	0	0.98	Control	-0.25	-0.16	-0.05
E	-0.26	-0.24	0.08	-0.19	-0.11	0.17	Control	-0.04	-0.11	-0.23
F	-0.37	N/A	-0.28	-0.31	-0.21	-0.03	Control	-0.21	-0.17	-0.19
G	-0.3	-0.31	-0.36	N/A	-0.25	-0.24	Control	N/A	N/A	-0.31
H	0.03	-0.13	0.38	0.05	0.2	0.87	Control	N/A	N/A	0.38
Plate 20	Plate10 lane 8	Plate11 lane 8	Plate12 lane 8	Plate13 lane 8	Plate14 lane 8	Plate15 lane 8		Plate16 lane 8	Plate17 lane 8	Plate18 lane 8
A	-0.26	-0.22	N/A	-1.1	N/A	0.11	Control	-0.14	-0.11	-0.14
B	-0.42	-0.31	N/A	-0.4	-0.4	-0.29	Control	-0.02	0.65	-0.38
C	-0.43	-0.37	-0.3	-0.41	-0.12	-0.31	Control	-0.43	-0.41	0.02
D	N/A	-0.4	N/A	-0.29	N/A	-0.35	Control	-0.67	-0.01	-0.17
E	-0.48	-0.35	N/A	-0.27	-0.14	-0.3	Control	-0.35	-0.23	-0.35
F	-0.41	-0.67	N/A	-0.35	N/A	-0.35	Control	N/A	-0.24	-0.56
G	-0.09	-0.45	N/A	-0.63	-0.36	0.06	Control	-0.41	-0.21	-0.36
H	N/A	-0.14	-0.35	-0.19	-0.05	-0.1	Control	N/A	1.77	0.13
